# Supplementary material for: Relapse to smoking and health-related quality of life: Secondary analysis of data from a study of smoking relapse prevention
Source: PLoS One. 2018 Nov 20;13(11):e0205992. doi: 10.1371/journal.pone.0205992 (PMC6245517; doi:10.1371/journal.pone.0205992)
Supplement: S1 Dataset — (TXT) [file pone.0205992.s001.txt]

ptid	grp	abstin_c	sex	age	white	marital	employ	education	freeprsc	ptnsmk	ncigday	min_1stcig	preqt_any	preqt_n	preqt_time	eq5d1_0	eq5d2_0	eq5d3_0	eq5d4_0	eq5d5_0	fup_fail_1	smk7d_3m	eq5d1_1	eq5d2_1	eq5d3_1	eq5d4_1	eq5d5_1	fup_fail_2	smk7d_12m	eq5d1_2	eq5d2_2	eq5d3_2	eq5d4_2	eq5d5_2
90001	trt	1	Male	64	1	3	1	0	1	0	25	2	1	2	3	2	1	1	2	1	0	0	2	1	2	2	2	0	0	2	1	2	2	1
90002	trt	0	Female	60	1	2	1	1	1	0	30	1	1	2		1	1	1	1	1	0	1	1	1	1	1	1	0	1	1	1	1	1	1
90003	ctrl	1	Female	32	1	2	1	2	0	0	25	2	1	6	5	1	1	1	1	2	0	0	1	1	1	2	2	0	0	1	1	1	2	1
90004	ctrl	1	Male	58	1	3	1	2	1	0	40	1	1	1	5	1	1	1	2	1	0	0	2	1	1	2	1	0	0	1	1	1	2	1
90005	ctrl	0	Female	49	1	3	1	1	0	1	15	2	1	1		1	1	1	1	1	0	1	1	1	1	1	1	1	1
90006	ctrl	0	Female	59	1	3	1	1	0	0	30	1	1	4	4	1	1	1	1	2	0	0	1	1	1	1	2	0	1	1	1	1	1	2
90007	trt	0	Female	44	1	3	6	4	1	1	25	1	1	3		2	2	2	3	2	0	1	2	2	2	2	2	0	1	2	2	2	3	2
90009	ctrl	0	Male	60	1	3	4	1	1	0	20	1	1	1		2	1	2	2	1	0	0	2	1	2	2	1	1	1
90010	trt	0	Female	57	1	3	1	0	0	0	20	3	1	2		2	1	1	1	1	0	0	1	1	1	1	1	0	0	1	1	1	1	1
90011	ctrl	0	Female	63	1	3	4	0	1	0	25	1	1	2	3	2	2	2	2		0	0	2	2	2	2	1	0	1	2	2	3	2	1
90012	trt	0	Female	24	1	3	3	1	1	1	20	2	0		0	1	1	1	1	1	0	0	1	1	1	1	1	0	0	1	1	1	1	1
90013	trt	0	Female	51	1	3	1	1	0	0	12.5	1	1	3	5	1	1	1	1	1	0	0	1	1	1	1	1	0	1	1	1	1	1	1
90014	trt	0	Male	51	1	2	2	5	1	0	20	1	1	3	3		2	2	2	2	0	0	1	1	2	2	1	0	0	1	1	1	2	1
90015	ctrl	0	Female	63	1	3	4	1	1	0	12.5	3	1	1	5	2		2	2	2	0	1	2	1	1	2	2	0	0	2	1	1	2	2
90016	ctrl	0	Male	66	1	3	4	0	1	0	17.5	1	1	3		2		2	2	1	0	0	2	1	1	2	1	0	1	2	2	2	2	1
90017	ctrl	1	Female	37	1	3	1	1	1	1	35	1	0		0	1	1	1	1	1	0	0	1	1	1	1	1	0	0	1	1	1	1	1
90018	ctrl	1	Male	30	1	1	1	3	0	0	20	1	1	3		1	1	1	1	1	0	0	1	1	1	2	1	0	0	1	1	2	2	1
90019	trt	0	Female	30	1	3	1	1	0	1	10	3	1	2	3	1	1	1	1	1	0	0	1	1	1	1	1	0	1	1	1	1	1	2
90020	trt	0	Male	27	1	3	6	1	1	0	14	3	0		0	1	1	1	1	1	0	0	1	1	1	1	1	0	0	1	1	1	1	1
90021	trt	1	Female	80	1	3	4	1	1	0	4	2	1	5	3	1	1	1	1	1	0	0	1	1	1	1	1	0	0	1	1	2	1	1
90022	ctrl	0	Female	63	1	3	4	0	1	0	30	1	0		0	2	1	1	2	1	0	0	1	1	1	1	1	0	1	1	1	1	1	1
90023	trt	0	Male	32	1	1	5	2	1	0	22.5	2	1	2		1	1	1	1	3	0	1	1	1	2	1	2	0	0	1	1	1	2	2
90024	trt	0	Male	42	1	3	1	0	1	0	35	1	1	2.5		1	1	1	1	1	0	1	1	1	1	1	1	0	1	1	1	1	2	1
90025	ctrl	0	Female	28	1	1	2	1	0	0	30	2	1	7		1	1	2	1	3	0	1	1	1	1	1	2	0	0	1	1	2	2	2
90027	trt	0	Male	58	1	3	3	1	1	0	17.5	2	1	1	5	2	1	2	2	2	0	0	2	1	1	2	2	0	1	2	1	2	1	2
90028	trt	0	Female	48	1	3	1	1	0	0	17.5	1	1	3	3	1	1	1	1	1	0	0	1	1	1	1	1	0	1	1	1	1	1	1
90029	trt	1	Female	57	1	3	1	0	0	0	10	2	1	4	4	1	1	1	1	1	0	0	1	1	1	1	1	0	0	1	1	1	1	1
90030	ctrl	0	Female	46	1	1	3	2	1	0	12.5	2	1	5		2	1	2	2	1	0	0	2	1	2	2	1	0	0	2	1	2	2	1
90031	ctrl	1	Female	31	1	3	1	1	0	1	25	2	1	2		1	1	1	2	1	0	0	1	1	1	2	1	0	0	1	1	1	1	1
90032	ctrl	1	Male	47	1	1	6	1	0	0	10	1	1	2	3	1	1	1	2	2	0	0	1	1	1	1	2	0	0	1	1	1	1	2
90033	ctrl	0	Female	43	1	3	1	3	0	1	40	1	1	6		1	1	2	2	2	0	1	1	1	2	2	1	0	1	1	1	1	1	1
90034	ctrl	0	Male	38	1	3	1	2	0	0	27.5	1	1	3	3	1	1	1	1	1	0	0	1	1	1	2	1	0	1	1	1	1	1	1
90035	trt	0	Female	61	1	4	4	4	1	0	20	1	1	2		2	1	1	3	3	0	0	2	1	1	2	3	0	1	2	1	2	2	2
90036	ctrl	0	Female	38	1	3	1	1	0	0	20	1	1	1	2	1	1	1	1	1	1	1						0	1	1	1	1	1	1
90037	trt	0	Male	41	1	3	1	2	0	1	27.5	1	1	2	5	1	1	1	1	1	0	0	1	1	1	1	1	0	0	1	1	2	2	1
90038	trt	1	Male	42	1	1	1	2	0	0	30	1	1	1	1	1	1	1	1	1	0	0	2	1	1	2	1	0	0	1	1	1	1	1
90039	trt	0	Female	42	1	3	1	1	1	1	22.5	2	1	1		1	1	1	2	1	1	1						0	0	1	1	1	1	1
90040	ctrl	1	Male	71	1	3	4	2	1	0	3.5	1	1	1	2	2	1	1	2	2	0	0	1	1	1	2	2	0	0	2	1	2	2	2
90041	trt	0	Male	41	1	3	1	2	1	0	30	3	0		0	1	1	1	1	1	0	0	1	1	1	1	1	1	1
90042	trt	0	Female	66	1	2	4	0	1	0	12	2	0		0	2	1	2	3	2	0	0	2	1	2	2	2	0	0	2	1	2	3	2
90043	ctrl	0	Male	39	1	1	1	1	0	0	20	3	1	3		1	1	1	1	1	0	1	1	1	1	1	1	0	0	1	1	1	1	1
90044	ctrl	1	Female	22	1	3	1	4	0	1	20	1	0		0	1	1	1	1	1	0	0	1	1	1	1	1	0	0	1	1	1	1	1
90045	ctrl	0	Female	35	1	2	1	1	0	0	10	3	1	1	5	1	1	1	1	1	1	1						0	1	1	1	1	1	1
90046	ctrl	0	Male	43	1	3	1	3	0	0	25	1	0		0	1	1	1	1	1	0	0	1	1	1	1	1	1	1
90047	trt	0	Female	58	1	3	3	0	1	0	30	1	1	2		1	1	1	1	1	0	0	1	1	1	1	1	1	1
90048	trt	0	Female	50	1	3	4	0	1	0	25	1	1	1	4	2	2	2	3	2	0	1	2	2	2	3	3	0	1	2	2	2	3	3
90049	ctrl	0	Male	60	1	3	1	4	1	0	20	2	1	3	3	1	1	1	3	1	0	0	1	1	1	2	1	0	1	2	2	2	2	1
90050	ctrl	0	Male	57	1	2	2	2	1	0	12.5	3	1	2	4	1	1	1	2	2	0	1	1	1	1	2	1	0	0	1	1	1	2	2
90051	trt	0	Male	69	1	3	4	3	1	0	30	2	1	1		1	1	1	1	2	0	1	1	1	1	1	1	0	1	1	1	1	2	1
90052	ctrl	0	Male	58	1	2	3	4	1	0	60	1	1	2	3	2	1	1	2	2	0	1	1	1	1	2	1	0	1	1	1	2	1	3
90053	trt	0	Female	43	1	3	1	4	0	1	20	2	1	6	3	1	1	1	1	1	0	1	1	1	1	1	1	0	1	1	1	1	2	1
90054	trt	0	Female	49	1	1	1	1	1	0	20	2	1	2	5	1	1	1	1	1	0	0	1	1	1	1	1	0	0	1	1	1	1	1
90055	ctrl	0	Male	60	1	3	1	2	1	0	15	3	1	5	5	1	1	1	1	1	0	0	1	1	1	1	1	0	1	1	1	1	1	1
90056	trt	1	Male	22	1	3	1	1	0	0	27.5	2	1	2		2	1	2	3	2	0	0	2	1	2	2	1	0	0	2	1	2	2	2
90057	ctrl	0	Female	38	1	2	1	3	1	0	10	2	1	3	5	2	1	1	2	2	0	1	1	1	1	2	2	0	1	2	1	3	2	3
90058	trt	1	Male	63	1	3	2	0	1	0	20	2	1	4	4	1	1	2	1	1	0	0	1	1	1	1	1	0	0	2	2	2	2	1
90059	trt	0	Female	67	1	3	4	1	1	0	20	1	1	6	4	2	1	2	2	1	0	0	1	1	1	2	1	0	1	2	1	1	2	1
90060	ctrl	0	Female	42	1	3	1	1	1	0	20	2	1	3	5	1	1	1	1	1	0	0	1	1	1	1	1	0	1	1	1	1	2	1
90061	ctrl	0	Female	59	1	2	4	3	1	0	30	1	1	3	3	1	1	2	1	2	0	1	1	1	1	2	2	0	1	1	1	1	2	2
90062	trt	0	Female	26	1	3	1	2	1	1	6.5	2	1	1		1	1	1	2	2	0	1	1	1	1	1	1	1	1
90063	trt	0	Male	74	1	3	4	3	1	0	20	1	0		0	1	1	1	2	1	0	0	1	1	1	2	1	0	0	1	1	1	2	1
90064	ctrl	0	Female	45	1	2	1	2	1	0	14	1	1		1	1	1	1	1	2	0	0	1	1	1	1	1	0	1	1	1	1	1	3
90065	trt	0	Female	36	1	3	3	1	0	0	30	1	1	2	2	1	1	1	1	1	0	0	1	1	1	1	1	0	1	1			1	1
90066	ctrl	1	Male	44	1	3	1	0	0	0	20	3	1	4		1	1	1	1	1	0	0	1	1	1	1	1	0	0	1	1	1	1	1
90067	trt	1	Female	65	1	3	6	3	1	0	22.5	1	0		0	1	1	1	1	1	0	0	1	1	1	1	1	0	0	1	1	1	1	2
90068	ctrl	0	Female	27	1	3	1	4	0	0	7.5	3	1	5		1	1	1	1	1	0	0	1	1	1	1	3	0	1	1	1	1	1	2
90069	trt	0	Male	55	1	3	1	0	0	0	20	2	1	6	3	1	1	1	1	1	1	1						0	1	1	1	1	1	1
90070	ctrl	0	Female	32	1	3	1	3	0	0	8	3	1	2		1	1	1	1	1	0	1	1	1	1	1	1	0	1	1	1	1	1	2
90071	trt	0	Male	37	1	3	1	3	0	1	8	2	1	5		1	1	1	1	1	0	0	1	1	1	1	1	0	0	1	1	1	1	1
90072	ctrl	0	Male	50	1	1	1	1	0	0	20	1	1	1	3	1	1	2	1	1	0	0	1	1	1	1	1	0	1	1	1	1	2	1
90073	ctrl	0	Male	26	1	3	1	1	0	0	25	2	0		0	1	1	1	1	1	0	0	1	1	1	1	1	0	1	1	1	1	2	1
90074	ctrl	0	Female	70	1	3	4	0	1	0	21.5	1	1	4	3	1	1	1	1	2	0	0	1	1	1	1	1	0	1	1	1	2	1	2
90075	trt	0	Female	41	1	3	1	0	0	0	15	1	1	2	3	1	1	1	1	1	0	0	1	1	1	1	2	0	0	1	1	1	1	1
90076	trt	1	Male	31	1	3	1	1	1	0	30	2	0		0	1	1	1	1	1	0	0	1	1	1	1	1	0	0	1	1	1	1	1
90077	trt	0	Female	70	1	3	4	1	1	1	30	2	1	2		2	1	2	1	1	0	0	1	1	1	1	1	1	1
90078	ctrl	0	Female	44	1	1	1	3	1	1	15	3	1	2		1	1	1	2	2	0	1	1	1	1	2	1	1	1
90079	trt	1	Male	43	1	3	1	3	0	1	20	2	1	5		1	1	1	2	1	0	0	1	1	1	1	1	0	0	1	1	1	1	1
90080	ctrl	0	Male	24	1	1	1	1	0	0	12.5	2	1	1	2	1	1	1	1	1	0	0	1	1	1	1	1	0	1	1	1	1	1	1
90081	ctrl	0	Female	23	1	1	2	2	1	0	17.5	2	1	7	1	1	1	1	2	1	0	0	1	1	1	1	3	0	0	1	1	1	2	2
90082	trt	1	Female	51	1	3	6	0	1	0	10	2	1	2		2	1	3	3	2	0	0	2	2	3	3	2	0	0	2	1	3	2	2
90083	ctrl	0	Female	57	1	3	4	0	1	1	15	3	1	2	2	2	1	2	2	1	0	0	2	1	1	2	1	0	1	2	1	2	2	1
90084	trt	0	Female	52	1	3	6	1	1	0	25	1	1	3.5	3	2	1	2	3	2	0	1	2	3	2	3	2	0	1	2	2	3	3	2
90085	ctrl	0	Female	39	1	3	3	1	1	0	15	1	1	3	4	2	2	2	3	2	0	0	1	1	1	1	1	0	0	1	2	2	3	1
90086	ctrl	1	Female	33	1	3	1	4	0	0	20	2	1			1	1	1	1	1	0	0	1	1	1	1	1	0	0	1	1	1	1	1
90087	trt	0	Female	41	1	3	3	4	1	1	15	1	1	2	5	1	1	1	1	1	0	0	1	1	1	1	2	0	1	1	1	1	1	1
90088	trt	0	Female	64	1	3	4	1	1	0	9	3	1	2	5	1	1	1	1	1	0	0	1	1	1	1	1	0	0	1	1	1	2	2
90089	ctrl	0	Male	38	1	3	6	0	1	0	40	1	1	2	5	1	1	1	1	1	0	0	1	1	1	2	1	0	1	1	1	1	2	1
90090	ctrl	0	Female	31	1	1	1	1	1	0	15	2	0		0	1	1	1	1	2	0	1	1	1	1	1	2	0	1	1	1	1	1	2
90091	trt	0	Female	49	1	3	1	0	1	0	22.5	2	1	3		2	1	1	2	1	0	0	1	1	1	1	1	0	1	1	1	1	1	1
90092	trt	0	Female	56	1	2	2	1	1	0	15	2	1	28		2	1	1	2	3	0	0	2	1	1	2	2	0	1
90093	trt	1	Female	31	1	3	6	1	1	0	12.5	1	0		0	1	1	2	1	3	0	0	1	1	2	1	2	0	0	1	1	2	1	3
90094	trt	0	Male	50	1	2	2	1	1	0	70	1	1	1	3	2	1	1	2	2	0	0	2	1	2	2	1	0	0	2	1	1	2	2
90095	ctrl	0	Female	64	1	2	4	1	1	0	15	2	1	5	3	1	1	1	1	1	0	0	1	1	1	1	1	0	1	1	1	1	1	1
90096	trt	0	Male	54	1	3	1	1	0	1	30	1	1	2	4	1	1	1	1	1	0	0	1	1	1	1	1	0	1	1	1	1	1	1
90097	ctrl	0	Male	20	1	1	2	1	1	0	20	1	1	1		1	1	1	1	1	0	0	1	1	1	1	1	0	1	1	1	1	1	1
90098	ctrl	1	Male	26	1	1	1	1	1	0	17.5	2	1	1		1	1	1	1	3	0	0	1	1	1	1	2	0	0	1	1	1	1	2
90099	ctrl	1	Female	59	1	2	1	4	1	0	30	1	1	1	5	2	1	2	2	1	0	0	1	2	2	1	1	0	0	1	1	2	1	1
90100	trt	0	Male	69	1	3	4	4	1	0	30	2	1	2		1	1	1	1	1	0	0	1	1	1	1	1	0	1	1	1	1	1	1
90101	ctrl	0	Male	45	1	3	4	4	1	1	40	1	1	3	4	2	1	2	3	1	0	0	2	2	2	3	1	0	1	2	1	1	3	1
90102	ctrl	0	Female	38	1	3	1	1	0	0	20	1	1	2		1	1	1	1	1	0	0	1	1	1	1	1	0	0	2	1	1	2	1
90103	trt	1	Male	68	1	3	4	4	1	0	15	2	0		0	1	1	1	1	1	0	0	1	2	1	3	1	0	0	1	1	2	2	1
90104	trt	0	Male	53	1	3	2	1	1	1	20	1	0		0	1	1	1	1	1	1	1						0	0	1	1	1	1	1
90105	ctrl	0	Female	34	1	1	6	1	1	0	10	3	1	2	4	1	1	1	1	1	0	0	1	1	1	1	1	0	0	1	1	1	1	1
90106	ctrl	0	Male	43	1	3	1	2	0	0	30	1	1	3	3	1	1	1	2	1	0	1	1	1	1	1	1	0	1	1	1	2	2	1
90107	ctrl	0	Female	61	1	2	4	0	1	0	40	2	1	3	5	2	2	2	2	2	0	0	2	2	2	2	2	0	1	2	2	2	3	3
90108	trt	1	Female	41	1	2	3	2	1	0	25	1	1	2	3	1	1	1		1	0	0	1	1	1	1	1	0	0	1	1	2	2	1
90109	trt	0	Male	27	1	3	1	1	0	0	12.5	2	0		0	1	1	1	1	1	0	1	1	1	1	1	2	1	1
90110	trt	1	Male	44	1	3	1	3	1	0	30	2	1	1	3	1	1	1	1	1	0	0	1	1	1	1	1	0	0	1	1	1	1	1
90111	ctrl	0	Female	50	1	2	1	0	0	0	27.5	1	1	4	3	1	1	1	1	2	0	1	1	1	1	1	2	0	1	2	2	2	2	1
90112	ctrl	1	Female	69	1	4	4	0	1	0	30	1	1	2		2	2	2	3	1	0	0	2	2	3	3	1	0	0	2	2		3	1
90113	trt	0	Male	53	1	3	1	2	0	0	20	1	0		0	1	1	1	2	1	0	0	1	1	1	1	1	0	1	1	1	1	2	1
90114	trt	0	Male	65	1	2	4	0	1	0	27.5	1	1	2	5	2	1	2	2	2	0	0	2	1	2	3	1	0	1	2	1	2	2	1
90115	ctrl	1	Female	50	1	3	1	3	0	1	15	2	1	2	3	1	1	1	1	1	0	0	1	1	1	1	1	0	0	1	1	1	1	1
90116	ctrl	1	Male	59	1	2	6	4	1	0	20	3	0		0	2	1	2	1	2	0	0	2	1	1	1	1	0	0	2	1	1	1	1
90117	trt	0	Male	54	1	3	1	0	0	0	30	1	1	2	3	1	1	1	1	1	0	0	2	1	2	2	1	0	1	2	1	1	2	2
90118	trt	0	Male	53	1	3	1	2	0	0	25	1	1	2	3	1	1	1	1	1	0	0	1	2	1	1	1	0	1	1	1	1	1	1
90119	ctrl	0	Female	40	1	3	1	1	1	0	20	1	1	3	3	1	1	1	1	1	0	1	1	1	1	1	2	0	1	1	1	1	1	2
90120	ctrl	1	Female	38	1	3	1	3	1	0	5	3	1	1	5	1	1	1	1	2	0	0	1	1	1	1	3	0	0	1	1	1	2	1
90121	ctrl	0	Female	48	1	3	2	0	1	0	20	1	1	4	4	2	1	3	2	1	0	0	2	1	2	2	2	0	0	2	1	3	3	2
90122	trt	1	Female	36	1	1	3	1	1	0	8.5	2	1	3	5	1	1	1	1	1	0	0	1	1	1	1	1	0	0	1	1	1	1	1
90123	trt	0	Female	62	1	3	4	3	1	0	15	2	1	3	4	1	1	1	1	1	0	0	1	1	1	1	1	1	1
90124	trt	1	Male	44	1	3	1	0	1	0	20	2	1	2	5	2	1	1	2	1	0	0	2	2	1	2	1	0	0	2	2	2	2	1
90125	ctrl	0	Male	70	1	4	4	1	1	0	15	2	1	1	3	1	1	1	1	1	0	1	1	1	1	2	1	0	0	1	1	1	1	1
90127	ctrl	1	Female	47	1	2	1	2	1	0	15	3	1	1	5	1	1	1	1	1	0	0	1	1	1	2	1	0	0	1	1	1	1	1
90128	trt	0	Female	68	1	2	4	0	1	0	14	2	1	3	5	1	1	1	1	1	0	1	2	1	2	2	2	0	1	2	1	2	2	2
90129	trt	0	Male	64	1	3	4	4	1	0	20	2	1	4	3	2	1	2	3	1	0	0	1	1	1	2	1	0	1	2	1	2	3	1
90130	trt	0	Male	33	1	4	3	1	1	0	12.5	1	1	1		1	1	1	1	1	0	0	1	1	1	1	1	1	1
90131	trt	0	Male	67	1	3	4	3	1	0	12	2	1	2	5	1	1	1	1	1	0	0	1	1	1	1	1	0	1	1	1	1	1	1
90132	ctrl	1	Male	67	1	3	4	0	1	1	10	2	1	5	3	2	1	2	2	1	0	0	2	1	1	1	1	0	0	1	1	1	1	1
90133	trt	0	Female	21	1	3	1	2	0	0	15	2	1	1	3	1	1	1	1	1	0	0	1	1	1	1	1	0	0	1	1	1	1	1
90134	ctrl	0	Male	67	1	3	4	4	1	0	25	2	1	4.5	3	1	1	2	2	1	0	0	1	1	1	2	2	0	1	1	1	1	2	1
90135	trt	0	Female	69	1	2	4	4	1	0	17.5	3	1		3	2	2	3	3	2	0	1	2	2	2	2	1	0	0	2	1	1	2	1
90136	ctrl	1	Male	46	1	3	1	1	0	1	20	2	1	2	3	2	1	1	2	1	0	0	1	1	1	1	1	0	0	1	1	1	1	1
90137	trt	1	Female	46	1	3	1	3	1	1	20	1	1	4		1	1	1	1	3	0	0	1	1	2	1	2	0	0	1	1	1	1	2
90138	ctrl	1	Male	54	1	3	1	2	0	0	9	2	1	2	3	1	1	1	1	1	0	0	1	1	1	1	1	0	0	1	1	1	1	1
90139	ctrl	0	Female	40	1	3	6	1	1	0	20	2	1	1		1	1	1	1	1	0	0	1	1	1	1	1	0	0	2	1	1	2	1
90140	ctrl	1	Female	33	1	1	1	3	0	0	12.5	2	1	3		1	1	1	1	2	0	0	1	1	1	1	1	0	0	1	1	1	1	2
90141	trt	0	Male	46	1	3	1	3	1	1	25	2	0		0	1	1	2	2	1	0	1	1	1	1	2	1	1	1
90142	trt	0	Male	26	1	3	1	2	0	0	15	2	1	5	1	1	1	1	1	1	0	1	1	1	1	1	1	0	0	1	1	1	1	1
90143	trt	0	Female	53	1	2	2	1	1	0	17.5	1	1	4	4	2	1	2	2	2	0	0	2	1	1	2	2	0	1	2	1	2	2	1
90144	trt	0	Female	24	1	3	1	3	1	0	17.5	3	1	2	5	1	1	1	1	1	1	1						1	1
90145	ctrl	0	Male	34	1	3	1	0	0	0	55	1	1	1	1	1	1	2	2	1	0	1	1	1	1	1	1	0	1	2	1	1	2	1
90146	ctrl	0	Male	69	1	2	4	1	1	0	15	2	1	1	3	1	1	2	2	1	0	0	1	1	2	1	1	0	0	1	1	1	1	1
90147	trt	0	Female	39	1	3	1	3	1	0	20	2	1	2	3	1	1	1	1	1	0	0	1	1	1	1	1	0	0	1	1	1	1	2
90148	trt	1	Female	55	1	2	1	0	0	0	15	2	1	2	5	1	1	1	1	1	0	0	1	1	1	1	1	0	0	1	1	1	1	1
90149	ctrl	0	Male	40	1	3	1	3	0	0	15	1	1	5	4	1	1	1	1	1	0	0	1	1	1	1	1	0	1	1	1	1	1	1
90150	trt	0	Female	32	1	3	1	1	0	0	17.5	2	1	2	4	1	1	1	1	1	0	0	1	1	1	2	1	1	1
90151	ctrl	0	Male	32	1	1	1	1	0	0	11	2	1	1	3	1	1	1	1	1	1	1						0	0	1	1	1	1	1
90152	ctrl	0	Female	46	1	2	2	1	1	0	30	1	1	3	3	1	1	1	1	1	0	0	1	1	1	1	1	0	1	1	1	1	1	1
90153	trt	0	Female	46	1	2	1	2	0	0	40	1	1	7.5	4	1	1	1	1	1	0	1	1	1	1	1	1	0	1	1	1	1	1	1
90154	ctrl	0	Male	54	1	3	1	3	0	0	20	2	1	4	3	1	1	1	1	1	0	0	1	1	1	2	1	0	0	2	1	1	2	2
90155	ctrl	0	Male	41	1	3	1	3	0	1	17.5	2	1	6	3	2	1	2	3	1	0	0	2	1	1	2	1	0	1	2	1	2	2	1
90156	trt	1	Female	64	1	3	4	0	1	1	6	3	1	2	3	1	1	1	2	1	0	0	2	1	2	3	1	0	0	1	1	1	2	3
90157	trt	1	Male	42	1	3	6	3	1	1	20	3	1	3	3	1	1	1	1	1	0	0	1	1	1	1	1	0	0	1	1	1	1	1
90158	trt	0	Female	38	1	3	1	1	1	0	20	2	1	2	4	1	1	1	1	1	0	0	1	1	1	1	1	0	1	1	1	1	1	1
90159	ctrl	0	Female	52	1	3	2	2	1	1	11.5	2	0		0	1	1	1	1	2	0	1	1	1	1	1	1	1	1
90160	ctrl	0	Female	32	1	3	1	1	0	0	20	2	1	2	3	1	1	1	1	1	0	0	1	1	1	1	1	1	1
90161	trt	1	Female	47	1	3	1	0	0	0	3	2	1	1	3	1	1	1	1	1	0	0	1	1	1	1	1	0	0	1	1	1	1	1
90162	ctrl	1	Female	55	1	2	2	2	1	0	25	1	1	1	4	2	1	3	2	1	0	0	2	1	2	2	1	0	0	2	1	1	2	1
90163	ctrl	1	Female	47	1	2	1	0	0	0	20	3	0		0	1	1	1	1	1	0	0	1	1	1	2	1	0	0	1	1	1	2	1
90164	trt	1	Female	45	1	3	1	3	0	0	9	2	0		0	1	1	1	1	1	0	0	1	1	1	1	1	0	0	1	1	1	1	1
90165	trt	1	Male	31	1	3	1	3	0	0	20	3	1		1	1	1	1	1	1	0	0	1	1	1	1	1	0	0	1	1	1	1	1
90166	ctrl	0	Male	61	1	2	1	2	1	0	60	1	1	1	3	2	1	2	2	1	0	1	2	1	2	2	2	0	1	2	1	2	2	1
90167	trt	0	Female	35	1	3	3	1	1	0	22.5	1	0		0	2		1	2	2	0	0	2	1	1	2	2	0	0	2	1	2	2	1
90168	ctrl	0	Female	34	1	1	1	3	1	0	30	1	0		0	1	1	1	1	1	1	1						0	1	1	1	1	1	2
90169	trt	0	Male	48	1	3	1	5	1	0	17.5	2	1	5	5	1	1	1	1	2	0	0	1	1	1	1	2	0	0	1	1	1	2	2
90170	ctrl	1	Female	32	1	2	1	3	0	0	20	2	1	1	4	1	1	1	1	1	0	0	1	1	1	1	1	0	0	1	1	1	1	1
90171	trt	0	Male	61	1	3	1	0	1	1	21.5	2	1	1	3	2	1	1	2	1	0	0	2	1	1	2	1	0	1	2	1	2	1	1
90172	trt	0	Male	52	1	3	1	0	1	0	30	1	1	4	4	1	1	2	2	2	0	0	1	1	1	2	2	1	1
90173	ctrl	0	Female	54	1	3	2	4	1	0	32	1	1	2	4	2	1	2	3	2	0	0	2	2	2	2	1	0	0	2	1	2	3	2
90174	ctrl	0	Female	63	1	2	4	1	1	0	20	1	1	2	3	2	1	2	2	1	0	0	2	1	1	2	2	0	1	2	1	2	2	2
90175	ctrl	1	Female	29	1	3	1	4	0	0	7	2	0		0	1	1	1	1	1	0	0	1	1	1	1	1	0	0	2	1	1	2	1
90176	trt	0	Female	34	1	4	1	2	0	0	17.5	2	1	1	3	1	1	1	2	1	0	0	1	1	1	2	1	0	1	1	1	1	1	1
90177	trt	1	Female	70	1	2	4	3	1	0	20	1	1	10	5	2	2	2	3	2	0	0	1	1	1	2	2	0	0	2	2	2	2	2
90178	ctrl	0	Female	36	1	3	1	1	0	1	10	2	1		5	1	1	1	1	2	0	0	1	1	1	2	1	1	1
90179	trt	0	Female	36	1	3	3	4	1	0	20	2	1	3	4	1	1	1	1	1	0	0	1	1	1	1	1	1	1
90180	trt	1	Female	29	1	3	1	5	1	0	15	2	0		0	1	1	1	1	1	0	0	1	1	1	1	1	0	0	1	1	1	2	1
90181	ctrl	0	Female	71	1	3	4	1	1	0	20	2	1	5	4	1	1	1	1	1	0	1	1	1	1	1	1	0	0	1	1	1	1	1
90182	ctrl	1	Female	35	1	3	1	2	0	0	20	2	1	2	3	1	1	1	1	1	0	0	1	1	1	1	1	0	0	1	1	1	1	1
90183	ctrl	0	Female	65	1	1	4	4	1	0	15	1	0		0	1	1	1	1	2	0	1	2	1	2	2	2	0	0	2	1	2	2	1
90184	trt	0	Female	45	0	3	6	3	0	0	12	3	1	4	5	1	1	1	1	1	0	0	1	1	1	1	1	0	0	1	1	1	1	1
90185	ctrl	1	Female	52	1	2	1	1	1	0	45	1	0		0	1	1	1	2	3	0	0	2	1	1	2	2	0	0	1	1	1	2	3
90186	trt	1	Female	38	1	3	1	1	0	0	15	2	0		0	1	1	2	2	1	0	0	2	1	2	2	1	0	0	1	1	2	2	1
90187	trt	1	Male	28	1	3	6	1	1	0	10	3	1	4	2	1	1	1	1	1	0	0	1	1	1	1	1	0	0	1	1	1	1	1
90188	ctrl	0	Female	33	1	2	1	1	1	0	25	1	1	2	5	1	1	1	1	1	0	0	1	1	1	1	2	1	1
90189	ctrl	0	Male	63	1	3	1	0	1	1	20	2	1	2	3	1	1	1	1	1	0	0	1	1	1	1	1	0	0	1	1	1	1	1
90190	trt	0	Male	34	1	3	1	1	0	0	15	2	1	2	4	1	1	1	1	1	0	1	1	1	1	1	1	0	1	1	1	1	2	1
90191	trt	1	Female	39	1	1	1	2	1	0	15	2	1	4	3	1	1	1	2	1	0	0	2	2	2	2	1	0	0	1	1	1	1	1
90192	ctrl	0	Female	43	1	3	1	1	1	0	10	3	1	15	3	1	1	1	1	1	0	0	1	1	1	1	1	0	1	1	1	1	1	1
90194	ctrl	0	Female	45	1	3	1	2	0	1	27.5	2	1	1	3	2	1	2	2	3	0	1	2	1	2	2	2	0	1	1	1	1	2	2
90196	ctrl	0	Female	71	1	2	4	5	1	0	17	1	1	3	4	2	1	2	2	1	0	0	2	2	2	3	2	1	1
90197	trt	0	Female	44	1	3	2	1	1	1	35	1	1	3	3	1	1	1	1	2	0	0	1	1	1	1	1	0	0	1	1	1	1	1
90198	ctrl	0	Male	57	1	3	1	1	0	0	15	1	1	2	4	2	2	1	3	1	0	0	2	2	2	3	1	0	1	2	2	2	2	2
90199	ctrl	0	Male	51	1	3	1	5		0	50	1	1	1		1	1	1	1	1	0	0	1	1	1	1	1	0	0	1	1	1	1	1
90200	ctrl	1	Female	31	1	3	1	4	0	0	12.5	2	1	1	2	1	1	1	1	1	0	0	1	1	1	1	1	0	0	1	1	1	1	1
90201	trt	0	Female	49	1	3	1	1	0	1	20	2	1	1	3	1	1	1	1	1	0	0	2	1	1	2	1	0	0	1	1	1	2	1
90202	trt	1	Male	32	1	3	6	2	1	0	20	2	1	1	3	1	1	1	1	1	0	0	1	1	1	1	1	0	0	1	1	1	1	1
90203	trt	1	Female	38	1	3	1	1	0	0	16	3	1	4	2	1	1	1	1	2	0	0	1	1	1	1	1	0	0	1	1	1	1	3
90204	ctrl	0	Male	50	1	3	4	1	0	0	15	1	1	10	5	1	1	1	1	1	0	0	1	1	1	1	1	0	1	1	1	1	1	1
90205	trt	0	Female	28	1	3	1	3	0	0	10	3	1	1	4	1	1	1	1	1	0	0	1	1	1	1	1	0	0	1	1	1	1	2
90206	trt	0	Male	37	1	1	6	0	1	0	45	1	1	1	3	2	1	1	2	2	0	0	2	1	2	2	1	0	1	1	1	1	3	2
90207	ctrl	0	Male	23	1	1	2	1	1	0	30	3	1	5	3	1	1	1	1	2	0	0	1	1	2	1	1	0	0	1	1	1	1	1
90208	ctrl	1	Male	60	1	3	4	1	1	0	20	2	1	3	1	2	1	1	2	1	0	0	2	1	2	2	3	0	0	1	1	1	1	1
90209	ctrl	0	Female	32	1	3	3	2	0	0	12.5	2	1	5	3	1	1	1	1	1	0	0	1	1	1	1	2	0	1	1	1	1	1	1
90210	trt	0	Male	45	1	3	1	1	0	0	20	3	1	5	5	1	1	1	1	1	0	0	1	1	1	1	1	0	0	1	1	1	1	1
90211	trt	0	Female	42	1	3	1	1		1	20	2	1	6	3	1	1	1	2	2	1	1						0	1	1	1	1	2	2
90212	ctrl	0	Female	26	1	3	1	1	0	0	11	1	1	1	3	1	1	1	1	2	0	1	1	1	1	1	1	1	1
90213	trt	1	Female	36	1	1	6	4	0	0	14	1	0		0	1	1	1	1	1	0	0	2	1	2	2	1	0	0	1	1	1	1	1
90214	ctrl	0	Female	47	1	3	1	1	0	1	7.5	3	1	5	3	1	1	1	1	1	0	0	1	1	1	1	1	1	1
90215	trt	0	Male	63	1	1	2	0	1	0	27.5	2	1	1	5	1	1	1	1	1	0	1	1	1	1	1	1	0	1	1	1	1	2	1
90216	ctrl	0	Female	24	1	3	3	1	1	0	6.5	3	1	3	5	1	1	1	2	2	0	0	1	1	1	1	1	0	1	1	1	1	2	1
90217	ctrl	0	Female	31	1	1	3	2	1	1	12.5	3	1	2	3	1	1	1	1	1	0	1	1	1	1	1	1	0	1	1	1	1	1	1
90218	ctrl	0	Female	44	1	3	1	1	0	0	15	2	1	2	5	1	1	1	1	1	0	0	1	1	1	1	1	0	0	1	1	1	1	1
90219	trt	0	Female	73	1	3	4	0	1	1	22.5	2	1	1	3	2	1	1	2	1	0	0	1	1	1	3	1	0	1	2	1	1	2	1
90220	trt	0	Male	69	1	3	4	1	1	0	7	2	1	2	1	1	1	1	2	1	0	0	1	1	1	1	1	0	0	1	1	1	1	1
90221	ctrl	0	Female	68	1	3	4	0	1	0	15	1	1	1	4	1	1	1	2	2	0	1	1	1	1	1	1	0	1	1	1	1	2	2
90222	trt	0	Female	52	1	2	1	1	1	0	30	2	1	2	4	1	1	1		2	0	1	1	1	1	1	1	1	1
90223	ctrl	1	Male	41	1	1	6	0	1	0	30	2	1	3	4	1	1	2	2	2	0	0	1	1	1	1	2	0	0	1	1	1	1	1
90224	trt	1	Female	47	1	3	3	4	1	0	20	3	1	4	4	1	1	2	2	2	0	0	1	1	1	2	1	0	0	2	1	2	2	2
90225	trt	0	Female	50	1	3	3	1	1	0	15	1	1	2	2	2	3	3	3	1	0	0	2	2	3	2	1	1	1
90226	ctrl	1	Male	42	1	3	1	3	0	0	22.5	1	1	1	2	1	1	1	1	1	0	0	1	1	1	1	1	0	0	1	1	1	2	1
90227	ctrl	0	Female	45	1	2	1	1	0	1	20	2	1	2	3	1	1	1	1	1	0	1	1	1	1	1	1	0	1	1	1	1	1	1
90228	ctrl	0	Female	61	1	2	4	1	1	0	20	1	1	5	4	2	1	1	2	1	0	0	2	2	2	2	1	0	1	2	3	2	2	1
90229	trt	1	Male	41	1	2	2	2	1	0	22.5	1	1	3	1	1	1	2	1	2	0	0	1	1	2	1	2	0	0	2	1	2	2	2
90230	trt	1	Male	69	1	2	4	2	1	0	20	2	1	3	3	1	1	1	1	1	0	0	1	1	1	1	1	0	0	1	1	1	1	1
90231	trt	1	Male	69	1	3	4	3	1	0	15	1	1	1	3	1	1	1	1	1	0	0	1	2	1	2	1	0	0	1	1	2	1	3
90232	trt	0	Male	33	1	3	1	1	0	1	22.5	1	1	2	3	1	1	1	1	1	0	0	1	1	1	1	1	0	1	1	1	1	1	1
90233	ctrl	0	Female	65	1	3	4	1	1	0	25	2	1	3		2	1	1	1	1	0	0	1	1	1	2	1	0	1	2	1	1	1	1
90234	ctrl	1	Male	72	1	2	4	1	1	0	20	2	1	2	4	1	1	1	1	1	0	0	1	1	1	1	1	0	0	1	1	1	1	1
90235	trt	1	Male	70	1	3	4	4	1	0	20	2	1	3	3	1	1	1	1	1	0	0	2	2	2	3	2	0	0	2	2	3	2	1
90236	trt	0	Male	41	1	3	1	1	1	0	25	2	1	2	3	1	1	1	1	1	0	0	1	1	1	1	1	1	1
90237	ctrl	0	Male	50	1	2	2	0	1	0	12.5	2	1	2	3	1	1	1	2	1	0	1	1	1	1	2	1	0	1	1	1	2	2	1
90238	ctrl	0	Female	31	1	3	1	1	0	1	17.5	2	1	3	4	1	1	1	1	1	0	0	1	1	1	1	1	0	0	1	1	2	1	1
90239	trt	1	Female	63	1	2	4	0	1	0	15	1	1	1	2	2	1	2	3	2	0	0	1	1	1	2	2	0	0	2	1	2	2	1
90240	ctrl	0	Female	61	1	3	4	4	1	0	13.5	2	1	6	5	1	1	1	1	1	0	0	1	1	1	2	1	0	0	1	1	1	1	1
90241	trt	0	Female	46	1	2	2	4	1	0	10	1	1	2	1	1	1	1	1	2	0	0	1	1	1	1	2	0	1	1	1	1	1	1
90242	ctrl	0	Female	37	1	2	1	2	1	0	25	1	1	2	4	1	1	1	1	2	0	0	1	1	1	1	3	0	1	1	1	1	1	1
90243	ctrl	1	Male	44	1	3	1	1	0	0	30	1	1	2	2	1	1	1	1	1	0	0	1	1	1	2	1	0	0	2	1	1	1	2
90244	ctrl	1	Male	66	1	3	4	2	1	1	30	1	1	12	3	1	1	1	1	1	0	0	1	1	1	1	2	0	0	1	1	1	2	1
90245	trt	1	Male	47	1	3	1	1	0	0	17.5	2	1	10	5	1	1	1	1	3	0	0	1	1	1	1	1	0	0	1	1	1	1	2
90246	trt	0	Female	37	1	3	1	3	1	0	17.5	2	1	2	4	1	1	1	2	1	0	0	1	1	1	2	2	0	0	1	1	1	1	1
90247	ctrl	0	Male	44	1	3	1	1	0	0	35	1	1	2	3	1	1	1	2	1	0	1	1	1	1	2	1	0	1	1	1	1	1	1
90248	trt	0	Female	70	1	3	4	0	1	1	10	1	1	3	1	2	1	2	2	2	0	0	2	1	2	2	2	0	1	2	2	2	3	1
90249	ctrl	0	Female	59	1	3	1	0	0	0	15	1	1	1	1	1	1	1	1	1	0	0	1	1	1	1	1	0	0	1	1	1	1	1
90250	ctrl	0	Male	64	1	3	4	2	1	0	17.5	1	1	2	3	1	1	2	1	1	0	0	2	2	2	2	1	0	0	1	1	2	1	1
90251	ctrl	0	Male	64	1	3	6	3	1	0	20	1	1	6	4	2	1	2	2	1	0	0	1	1	1	1	1	0	1	2	1	1	1	1
90252	trt	1	Male	66	1	3	4	1	1	0	20	2	1	2	3	1	1	1	1	1	0	0	1	1	1	1	2	0	0	1	1	1	1	2
90253	trt	0	Female	55	1	2	1	3	1	0	20	3	1	4	4	1	1	2	2	2	0	0	1	1	1	1	2	0	1	2	1	1	1	1
90254	trt	0	Female	55	1	3	1	1	0	0	20	1	1	2	3	1	1	1	1	1	0	1	2	1	1	1	2	0	0	2	1	1	2	2
90255	ctrl	1	Male	42	1	1	1	4	0	0	17.5	2	1	1	1	1	1	1	1	1	0	0	1	2	1	1	1	0	0	1	1	1	1	1
90256	ctrl	0	Male	27	1	1	1	3	0	0	15	2	1	5	4	1	1	1	1	1	0	0	1	1	1	1	1	1	1
90257	trt	0	Female	53	1	3	1	0	0	0	12.5	1	1	2	1	1			3	1	0	0	1	1	1	1	1	1	1
90258	trt	0	Female	66	1	3	4	0	1	1	40	1	1	1	3	2	1	1	2	1	0	0	2	1	2	1	1	0	1	2	1	1	3	1
90259	ctrl	1	Male	35	1	1	2	2	1	0	40	1	1		1	1	1	1	2	2	0	0	2	1	2	2	2	0	0	1	1	2	2	2
90260	trt	0	Female	68	1	3	4	0	1	0	20	2	1	3	5	1	1	1	1	1	0	0	1	1	1	1	1	0	1	1	1	1	1	1
90261	ctrl	0	Female	51	1	3	1	2	0	1	40	1	0		0	1	1	1	2	2	0	0	1	1	1	1	1	0	1	2	1	1	2	1
90262	trt	0	Female	61	1	2	4	4	1	0	30	1	1	1	4	1	1	1	1	1	0	1	1	1	1	1	1	1	1
90263	ctrl	0	Male	44	1	3	6	4	0	0	12.5	1	1	1	3	1	1	1	1	1	0	1	1	1	1	1	1	0	1	1	1	1	1	1
90264	trt	0	Female	55	1	3	1	0	1	0	17.5	1	1	4	5		1	1	1	2	0	0	1	1	1	1	2	0	1	2		2	3	3
90265	ctrl	0	Male	56	1	3	1	4	0	0	20	1	1	10	2	1	1	1	1	1	0	0	1	1	1	1	1	0	0	1	1	1	1	2
90266	trt	0	Male	43	1	3	2	1	1	1	25	1	0		0	1	1	1	1	2	1	1						1	1
90267	ctrl	0	Male	41	1	2	1	3	0	0	20	2	1	3	3	1	1	1	2	2	0	0	1	1	1	1	2	1	1
90268	trt	1	Female	34	1	2	1	4	1	0	10	2	1	3	5	1	1	1	1	1	0	0	1	1	1	1	1	0	0	2	1	2	1	1
90269	ctrl	0	Female	41	1	2	1	1	1	0	17.5	1	1	1	1	1	1	1	1	1	0	0	1	1	1	2	1	0	1	1	1	1	1	1
90270	trt	0	Female	28	1	3	3	1	0	0	22.5	1	1	3	2	1	1	1	1	1	0	0	1	1	1	1	1	1	1
90271	trt	0	Female	42	1	3	1	1	0	1	12.5	2	1	1	5	2	1	1	3	1	0	0	2	1	1	2	2	0	1	2	1	2	2	2
90272	ctrl	1	Female	76	1	4	4	5	1	0	17.5	2	1	1	4	1	1	1	2	1	0	0	1	1	1	1	1	0	0	1	1	1	1	1
90273	trt	1	Female	58	1	3	6	1	1	1	40	1	1	12	3	2	2	3	3	2	0	0	3	2	3	3	1	0	0	3	2	3	2	3
90274	ctrl	1	Female	41	1	3	1	1	0	1	20	2	1	3	4	1	1	1	1	1	0	0	1	1	1	1	1	0	0	1	1	1	1	1
90275	trt	0	Male	38	1	2	1	1	0	0	12.5	1	1	10	2	1	1	1	1	1	0	0	1	1	1	1	1	1	1
90276	ctrl	0	Male	59	1	3	1	2	1	1	25	1	1	4	2	1	1	1	1	1	0	0	1	1	1	1	1	0	1	1	1	1	1	2
90277	trt	0	Male	76	1	3	4	0	1	0	22.5	2	1	4.5	4	1	1	1	1	2	0	1	1	1	1	1	2	0	0	1	2	2	1	2
90278	trt	0	Male	36	1	3	1	3	0	0	35	1	1	5	2	1	1	1	2	1	0	0	1	1	1	1	1	1	1
90279	ctrl	1	Male	34	1	3	1	3	0	0	10	2	1	10	5	1	1	1	2	1	0	0	2	1	1	2	2	0	0	1	1	1	2	1
90280	ctrl	0	Male	65	1	3	4	3	1	1	12.5	2	1	4	3	2	1	1	2	2	0	0	2	1	2	2	1	0	1	1	1	1	2	2
90281	trt	1	Male	58	1	3	2	4	1	0	30	1	0		0	2	1	1	2	1	0	0	2	1	1	2	1	0	0	1	1	1	1	1
90282	trt	0	Male	44	1	2	1	3	0	0	20	2	1	1	5	1	1	1	1	2	0	0	2	1	1	2	1	0	1	1	1	1	1	2
90283	ctrl	0	Female	60	1	3	4	2	1	0	25	1	1	3	3	2	1	1	2	1	0	0	2	1	1	1	1	0	0	2	3	3	2	1
90284	ctrl	0	Female	44	1	3	3	0	1	0	35	3	1	2	3	1	1	1	1	1	0	0	2	2	2	2	2	0	1	1	1	1	2	3
90285	ctrl	0	Male	40	1	3	1	3	0	1	25	1	1	1	3	1	1	1	1	1	1	1						0	0	2	1	1	3	1
90286	trt	0	Male	62	1	1	6	0	1	0	20	2	1	2	3	2	2	2	3	2	0	0	2	1	1	2	1	0	1	2	1	2	2	1
90287	trt	0	Male	29	1	1	1	1	0	0	15	1	1	3	3	1	1	1	1	2	0	0	1	1	1	1	2	1	1
90288	trt	0	Female	24	1	3	3	1	0	0	15	1	1	1	5	1	1	1	1	2	1	1						1	1
90289	ctrl	0	Male	40	0	3	6	2	1	0	30	1	1	3		1	1	1	1	1	0	0	1	1	1	2	1	1	1
90290	ctrl	0	Female	25	1	3	3	1	0	0	15	2	1	2	4	1	1	1	1	1	0	0	1	1	1	1	1	1	1
90291	trt	0	Female	35	1	3	1	4	1	1	15	1	1	3	5	1	1	1	1	2	0	0	1	1	1	1	2	0	1	1	1	2	2	1
90292	trt	0	Female	49	1	4	3	1	1	0	20	1	1	4	5	2	2	2	3	2	0	1	2	2	2	3	1	0	1	2	2	2	2	2
90293	ctrl	0	Male	67	1	3	1	2	1	0	27.5	2	1	1	3	2	1	1	2	1	0	0	2	1	2	1	1	0	0	1	2	1	2	1
90294	ctrl	0	Male	79	1	1	4	0	1	0	20	2	1	2	5	2	1	1	1	1	0	0	2	1	1	3	1	0	1	2	2	3	3	1
90295	trt	0	Male	39	1	2	1	1	0	0	40	1	1	3	3	1	1	1	1	2	0	0	1	1	1	1	1	0	1	1	1	1	2	1
90296	trt	1	Female	60	1	4	1	4	1	0	35	2	1	2	4	1	1	1	2	1	0	0	2	1	1	2	1	0	0	1	1	1	2	1
90297	trt	1	Female	74	1	2	4	1	1	0	10	3	0		0	2	2	2	2	1	0	0	2	2	1	2	1	0	0	2	2	2	2
90298	ctrl	1	Male	73	1	3	4	0	1	0	16.5	2	0		0	2	1	2	2	2	0	0	2	2	1	2	1	0	0	2	2	2	2	2
90299	ctrl	0	Female	23	1	3	1	2	0	1	15	1	1	3	3	1	1	1	1	1	0	0	1	1	1	1	2	0	1	1	1	1	2	1
90301	ctrl	0	Male	34	1	2	1	1	1	0	25	2	1	4	3	1	1	1	1	1	0	1	1	1	1	2	1	0	1	1	1	1	1	1
90302	ctrl	1	Male	52	1	2	6	3	1	0	25	1	1	9	5	2	2	2	3	3	0	0	2	2	2	3	2	0	0	2	2	2	2	2
90303	trt	0	Male	32	1	3	2	2	1	1	20	3	1	1	3	1	1	1	1	2	0	0	1	1	1	2	1	1	1
90304	trt	0	Male	22	1	3	1	2	0	0	15	2	1	5	3	1	1	1	1	1	0	0	1	1	1	1	1	0	1	1	1	1	1	2
90305	trt	1	Male	77	1	3	4	0	1	1	22.5	3	1	1	2	2	1	1	1	1	0	0	2	1	1	2	1	0	0	2	1	1	1	1
90306	ctrl	1	Male	38	1	3	6	4	1	0	20	1	1	3	3	1	1	1	1	1	0	0	1	2	1	1	1	0	0	1	1	1	1	1
90307	trt	0	Female	74	1	2	4	3	1	0	15	1	1	50	3	1	1	1	1	1	0	1	1	1	1	1	2	0	0	1	1	2	1	1
90308	ctrl	0	Male	63	1	3	4	0	1	0	12	1	1		4	1	1	1	1	1	0	0	1	1	1	2	1	0	0	1	1	1	1	1
90309	ctrl	0	Male	61	1	3	1	0	1	0	17.5	1	1	1	2	2	1	1	1	1	0	0	1	1	1	1	1	0	0	2	1	2		1
90310	ctrl	0	Female	46	1	4	1	2	1	0	15	1	1	9	3	1	3	3	2	2	1	1						0	1	1	1	1	2	1
90311	ctrl	1	Male	55	1	1	6	3	1	0	20	1	1	3	2	1	1	1	1	1	0	0	1	1	1	1	1	0	0	1	1	1	1	1
90312	trt	1	Female	31	1	1	6	1	1	0	30	1	1	2	4	2	1	1	1	1	0	0	1	1	1	2	1	0	0	2	1	1	2	1
90313	trt	1	Male	62	1	2	2	0	1	0	12.5	2	1	3	2	1	1	1	1	1	0	0	1	1	1	1	1	0	0	1	1	1	2	1
90314	trt	1	Male	41	1	1	1	1	1	0	20	1	1	2	3	2	2	2	2	1	0	0	3	2	2	1	1	0	0	2	2	2	2	1
90315	ctrl	0	Male	55	1	1	2	2	0	0	10	1	1	2.5	5	2	1	2	3	2	0	0	2	1	2	2	2	0	1	2	1	1	2	2
90316	trt	1	Female	50	1	3	1	4	0	0	20	2	1	5	5	1	1	1	2	2	0	0	1	1	1	1	1	0	0	1	1	1	1	2
90317	ctrl	0	Female	66	1	2	4	0	1	0	25	1	1	3	4	1	1	1	2	1	0	0	2	1	2	1	2	0	1	2	1	1	2	1
90318	trt	0	Male	49	1	3	6	3	1	0	40	2	1	1	1	2	2	2	3	1	0	0	2	2	2	2	1	0	0	2	2	1	2	1
90319	ctrl	0	Female	43	1	2	6	2	1	0	27.5	1	1	4	3	2	2	2	3	3	0	0	2	2	2	3	1	1	1
90320	trt	0	Female	43	1	3	6	1	0	0	30	1	1	6	5	2	2	2	3	2	0	1	1	2	2	2	2	0	1	2	2	3	2	2
90321	ctrl	1	Female	49	1	1	3	1	0	0	15	2	1	1	3	2	1	2	2	1	0	0	2	1	2	2	1	0	0	1	1	1	1	1
90322	trt	1	Female	29	1	1	3	2	1	0	20	2	1	5	2	1	1	1	1	1	0	0	1	1	1	1	1	0	0	1	1	1	1	1
90323	trt	0	Female	30	1	3	1	3	0	0	12	3	1	8	4	1	1	1	1	1	0	0	1	1	1	1	1	0	1	1	1	1	1	1
90324	trt	0	Male	38	1	3	1	0	0	0	15	2	1	6	5	1	1	1	1	1	0	0	1	1	1	2	1	0	0	1	1	1	1	1
90325	ctrl	0	Female	30	1	1	1	1	1	0	11	2	0		0	1	1	1	1	1	0	0	1	1	1	1	1	0	1	1	1	1	1	1
90326	ctrl	0	Male	29	1	3	1	1	0	0	25	1	1	2	3	1	1	1	1	1	0	0	1	1	1	1	1	0	1	1	1	1	1	1
90327	ctrl	1	Female	51	1	3	1	3	0	0	10	2	1	6	3	1	1	1	1	1	0	0	1	1	1	1	1	0	0	1	1	1	1	1
90328	ctrl	0	Male	57	1	2	6	4	1	0	8.5	2	1	1	5	1	1	1	2	1	0	0	1	1	1	1	2	0	0	1	1	1	2	2
90329	trt	1	Male	60	1	3	2	3	1	1	25	2	1	3	5	2	2	2	2	2	0	0	2	2	2	2	1	0	0	2	3	3	3	3
90330	trt	1	Female	24	1	3	1	1	0	0	7	3	1	1	3	1	1	1	1	1	0	0	1	1	1	1	1	0	0	1	1	1	1	1
90331	trt	0	Male	58	1	3	6	0	0	0	20	2	0		0	1	1	2	1	1	0	0	1	1	1	2	1	0	1	1	1	1	1	1
90332	ctrl	0	Male	64	1	3	4	4	1	1	30	1	1	1	5	2	1	1	1	1	0	0	2	2	1	1	1	0	1	2	1	1	1	1
90333	trt	0	Female	62	1	3	4	4	1	0	22.5	2	1	3	2	1	1	1	1	1	0	1	1	1	1	1	1	0	1	1	1	1	1	1
90334	ctrl	1	Female	41	1	3	1	4	0	0	15	1	1	3	3	1	1	1	1	1	0	0	1	1	1	2	1	0	0	1	1	1	2	2
90335	ctrl	0	Male	48	1	3	2	3	1	0	30	1	1	6	2	1	1	1	2	3	1	1						0	1	1	1	1	2	1
90336	trt	1	Male	57	1	3	1	0	0	0	50	1	1	2	5	1	1	1	3	1	0	0	2	1	1	1	1	0	0	2	2	2	2	1
90337	ctrl	0	Male	60	1	3	4	2	1	0	35	2	1	1	4	2	1		3	1	1	1						0	0	2	1	1	2	1
90338	trt	0	Male	47	1	3	1	1	0	0	25	1	1	3	2	1	1	1	1	1	0	0	1	1	1	1	1	0	1	1	1	1	1	1
90339	ctrl	0	Male	49	1	3	1	2	0	0	25	1	1	10	1	2	1	1	1	1	0	0	1	1	1	1	1	0	1	1	1	1	2	1
90340	ctrl	1	Female	72	1	4	4	3	1	0	25	1	1	1	3	2	1	2	2	1	0	0	2	2	2	2	1	0	0	2	1	2	2	1
90341	trt	0	Male	37	1	3	1	3	0	0	5.5	3	1	1	3	1	1	1	2	2	0	0	2	1	2	2	1	0	0	2	1	1	1	1
90342	trt	0	Male	63	1	3	2	0	1	0	17	1	1	1	3	2	2	2	2	1	0	1	2	2	1	2	2	0	1	2	2	3	2	1
90343	ctrl	0	Female	25	1	4	1	1	0	0	20	1	1	1	3	1	1	1	1	2	0	0	1	1	1	1	1	0	1	1	1	1	1	1
90344	trt	0	Female	25	1	3	3	2	0	1	13	2	1	2	1	1	1	1	1	1	1	1						1	1
90345	trt	0	Female	38	1	1	3	1	1	0	17.5	2	1	2	3	1	1	1	1	1	0	0	1	1	1	1	1	0	1	1	1	1	2	1
90346	ctrl	1	Male	64	1	2	4	2		0	35	2	0		0	1	1	1	1	1	0	0	1	1	1	1	1	0	0	1	1	1	1	1
90347	ctrl	0	Male	60	1	3	1	1	1	1	55	1	1	1	2	1	1	1	1	1	0	0	2	1	1	2	1	0	1	2	1	1	1	1
90348	ctrl	0	Male	54	1	2	2	0	1	0	25	2	1	1	4	2	1	2	2	1	0	0	2	1	2	2	1	0	1	2	1	2	2	2
90349	trt	0	Male	61	1	3	4	1	1	0	14	2	1	2	1	1	1	1	1	2	0	0	2	1	2	1	2	0	0	2	1	1	1	2
90350	trt	0	Female	26	1	3	3	2	1	0	10	3	1	4	5	1	1	1	1	1	0	0	1	1	1	1	1	0	1	1	1	1	1	1
90351	trt	1	Male	46	1	3	1	1	0	0	20	2	0		0	1	1	1	1	1	0	0	1	1	1	1	1	0	0	1	1	1	1	1
90352	ctrl	1	Female	31	1	1	1	1	0	0	17.5	2	1	1	2	1	1	1	1	1	0	0	1	1	1	1	1	0	0	1	1	1	1	1
90353	trt	0	Male	63	1	3	2	0	1	1	27.5	2	1	10	3	2	2	2	2	1	0	0	1	2	1	3	2	1	1
90354	trt	1	Female	28	1	2	5	2	1	0	8.5	3	1	6	5	1	1	1	1	1	0	0	1	1	1	1	1	0	0	1	1	1	1	1
90355	ctrl	0	Male	56	1	3	3	4	0	0	50	1	1	2	3	1	1	1	2	2	0	0	1	1	1	1	1	0	1	2	1	1	2	2
90356	ctrl	0	Female	47	1	1	2	1	1	0	20	2	1	1	3	1	1	1	2	2	0	1	1	1	1	1	2	0	1	2	1	2	2	2
90357	trt	0	Male	43	1	3	1	1	1	0	25	1	1	2	3	1	1	1	1	1	0	0	1	1	1	1	1	0	0	1	1	1	1	1
90358	trt	0	Male	44	1	3	1	1	0	0	20	2	1	4	4	1	1	1	1	1	0	0	1	1	1	1	1	0	1	1	1	1	1	1
90359	ctrl	0	Male	36	1	1	2	0	1	0	40	1	1	10	3	1	1	1	1	2	0	1	1	1	1	1	2	0	0	1	1	2	1	2
90360	ctrl	0	Female	51	1	3	1	1	0	0	12.5	1	1	2	5	1	1	1	1	2	0	1	1	1	1	1	3	0	1	2	1	1	2	2
90361	ctrl	1	Female	63	1	3	4	2	1	0	18	1	1	5	3	1	1	1	1	1	0	0	1	1	1	1	1	0	0	1	1	1	1	1
90362	trt	0	Male	46	1	3	6	1	0	1	15	2	1	5	3	1	1	1	1	1	0	1	1	1	1	1	1	0	1	1	1	1	1
90363	ctrl	1	Male	51	1	3	5	1	0	1	25	2	1	3	5	1	1	1	2	2	0	0	2	1	2	1	1	0	0	1	1	1	2	2
90364	trt	0	Male	34	1	3	1	1	0	0	10	3	1	5	3	1	1	1	1	1	0	0	1	1	1	1	1	0	0	1	1	1	1	1
90365	ctrl	1	Female	53	1	3	1	4	0	0	25	1	1	1	5	1	1	1	2	2	0	0	2	1	2	2	2	0	0	1	1	1	1	2
90366	ctrl	1	Male	61	1	3	4	1	1	1	11	3	1	10	5	1	1	1	1	1	0	0	1	1	1	1	1	0	0	1	1	1	1	1
90367	trt	1	Male	70	1	2	6	3	1	0	15	2	1	1	2	1	1	1	1	1	0	0	1	1	1	1	1	0	0	1	1	1	1	1
90368	trt	0	Female	41	1	1	1	1	1	0	4	1	1	2	5	1	1	1	1	1	0	1	1	1	1	1	1	0	1	1	1	1	1	1
90369	trt	0	Male	61	1	2	4	2	1	0	20	1	1	4	2	1	1	1	1	1	0	0	2	1	1	2	1	0	1	1	1	1	2	2
90370	trt	1	Female	39	1	3	1	1	0	1	11	2	1	3	3	1	1	1	1	1	0	0	1	1	1	1	1	0	0	1	1	1	1	1
90371	ctrl	1	Female	51	1	3	1	1	0	0	25	1	1	6	1	2	1	2	2	2	0	0	2	1	2	2	2	0	0	2	1	2	2	2
90372	ctrl	0	Male	25	1	1	1	1	0	0	25	1	1	2	3	1	1	1	1	1	0	0	1	1	1	1	1	0	1	1	1	1	2	2
90373	trt	1	Male	68	1	1	4	0	1	0	32.5	1	1	2	3	1	1	1	2	2	0	0	1	1	1	2	1	0	0	1	1	1	2	1
90374	ctrl	0	Male	32	1	1	1	2	0	0	15	2	0		0	1	1	1	1	1	0	0	1	1	1	1	1	0	0	1	1	1	1	1
90375	ctrl	0	Female	44	1	3	1	1	0	0	10	2	1	2	5	1	1	1	1	1	0	0	1	1	1	1	1	1	1
90376	ctrl	0	Male	45	1	3	2	4	1	0	20	1	1	6	3	2	1	1	2	1	0	1	2	1	2	1	1	0	0	1	1	2	2	1
90377	trt	0	Female	19	1	1	5	1	0	0	20	3	0		0	1	1	1	1	1	0	0	1	1	1	1	1	0	1	1	1	2	1	1
90378	trt	0	Female	40	1	3	1	2	0	0	15	2	0		0	1	1	1	1	1	0	0	1	1	1	1	1	1	1
90379	trt	1	Female	47	1	3	3	4	0	0	20	2	0		0	1	1	1	2	1	0	0	1	1	1	1	1	0	0	1	1	1	1	1
90380	ctrl	0	Male	53	1	3	6	2	1	1	15	1	1	3	3	2	1	2	3	2	0	0	2	1	1	2	2	0	1	3	3	3	3	2
90381	ctrl	1	Male	63	1	3	1	0	1	0	12	3	0		0	1		1		2	0	0	1	1	1	2	1	0	0	1	1	1	2	1
90383	ctrl	1	Male	51	1	3	1	1	1	0	22	2	1	20	4	1	1	1	1	1	0	0	2	1	2	2	1	0	0	1	1	1	2	1
90384	trt	1	Male	37	0	1	2	2	1	0	50	1	1	1	4	1	1	1	2	1	0	0	1	1	2	1	1	0	0	1	1	1	2	1
90385	ctrl	1	Female	29	1	3	3	1	1	0	20	2	1	2	4	1	1	1	1	1	0	0	1	1	1	1	1	0	0	1	1	1	1	1
90386	trt	0	Female	55	1	3	3	1	1	0	40	1	1	1	5	2	1	2	2	2	1	1						1	1
90387	trt	0	Female	60		3	1	0	1	0	20	2	1	1	2	1	1	1	1	1	0	0	1	1	1	1	1	0	1	1	1	1	2	1
90388	ctrl	0	Male	43	1	3	1	1	1	0	40	1	1	1	5	1		1	2	1	0	0	1	1	1	1	1	0	0	1	1	1	1	1
90389	trt	0	Female	68	1	3	4	4	1	0	20	2	0		0	1	1	1	1	1	0	0	1	1	1	2	1	0	1	1	1	1	2	2
90390	ctrl	0	Female	68	1	3	4	2	1	1	12.5	3	1	3	5	1	1	1	1	1	0	0	2	1	1	1	1	0	0	1	1	1	1	1
90391	ctrl	0	Male	65	1	3	4	0	1	0	20	1	1	3	5	2	1	2	1	1	0	0	2	1	2	2	1	0	1	2	1	2	2	1
90392	ctrl	0	Female	30	1	3	3	2	0	1	20	2	1	5.5	4	1	1	2	2	2	0	0	2	1	2	2	1	0	1	1	1	1	2	1
90393	trt	1	Female	64	1	2	4	1	1	0	20	3	1	3	5	2	1	1	2	2	0	0	2	1	1	2	1	0	0	2	1	1	2	1
90394	trt	1	Female	77	1	4	4	1	1	0	25	1	1	10	2	2	1	2	2	1	0	0	2	1	2	2	1	0	0	2	1	2	2	2
90395	trt	0	Female	54	1	3	1	4	0	1	7	3	1	2	3	1	1	1	2	2	0	0	1	1	1	1	1	0	1	1	1	1	1	2
90396	ctrl	1	Female	40	1	3	3	2	0	1	22.5	2	1	3	3	1	1	1	1	1	0	0	1	1	1	1	1	0	0	1	1	1	1	1
90397	trt	0	Female	66	1	4	4	4	1	0	40	1	1	8	4	2	1	2	2	1	0	0	2	1	1	2	1	0	0	2	1	1	2	1
90398	trt	1	Female	40	1	3	6	1	1	0	20	1	1	6	4	2	1	2	3	3	0	0	1	1	2	3	2	0	0	2	2	2	2	2
90399	ctrl	0	Female	36	0	2	1	3	1	0	10	2	1	3	4	1	1	1	1	2	0	1	1	1	1	1	2	1	1
90400	ctrl	0	Male	41	1	3	1	1	0	1	15	1	1	1	2	1	1	1	1	1	0	0	1	1	1	1	1	0	0	1	1	1	1	1
90401	ctrl	0	Male	30	1	3	1	1	0	0	17.5	2	1	3	1	1	1	1	1	1	0	0	1	1	1	1	1	1	1
90402	ctrl	0	Female	44	1	2	1	3	0	0	20	2	1	1	3	1	1	1	1	1	0	0	1	1	1	1	1	1	1
90403	trt	1	Female	40	1	3	1	0	0	1	25	1	0		0	1	1	1	1	1	0	0	2	1	2	3	2	0	0	2	1	1	3	1
90404	trt	0	Male	48	1	3	2	1	1	0	20	1	1	3	2	2	2	2	2	1	0	1	2	2	3	2	2	0	1	2	3	3	3	2
90405	ctrl	0	Male	37	1	3	2	1	1	0	14	1	1	2	4	1	1	1	1	1	0	0	1	1	1	1	1	0	0	1	1	1	1	1
90406	trt	1	Male	73	1	3	4	2	1	0	25	1	1	1	3	1	1	1	1	1	0	0	1	1	1	1	1	0	0	1	1	1	1	1
90407	ctrl	1	Female	33	1	3	1	1	1	0	20	2	1	2	5	1	1	1	1	1	0	0	1	1	1	1	1	0	0	1	1	1	1	1
90408	ctrl	0	Female	25	1	3	1	1	0	0	12.5	3	0		0	1	1	1	2	2	0	0	1	1	1	2	2	0	0	2	2	2	3	1
90409	trt	0	Female	48	1	3	1	2	0	0	30	1	1	100	5	1	1	1	2	1	0	0	1	1	1	2	1	0	1	1	1	1	2	2
90410	trt	0	Female	41	1	3	1	4	0	0	25	1	1	2	3	1	1	1	2	2	0	0	1	1	1	2	1	0	0	1	1	1	2	1
90411	trt	0	Female	38	1	1	1	3	0	0	20	2	1	1	3	1	1	1	1	1	0	1	1	1	2	2	1	0	0	1	1	1	2	1
90412	trt	1	Female	40	1	3	1	1	0	0	8	1	1	1	5	1	1	2	2	1	0	0	1	1	1	1	1	0	0	2	1	2	2	1
90413	ctrl	0	Female	53	1	3	6	0	1	0	30	1	1	2	3	2	2	2	3	3	0	1	2	2	3	3	2	0	1	2	2	3	3	3
90414	ctrl	0	Female	48	1	3	3	3	1	0	20	2	1	2	4	1	1	1	2	1	0	0	1	1	1	2	2	0	1	2	1	2	2	2
90415	trt	1	Male	52	1	3	1	0	0	0	17.5	1	1	1	2	1	1	1	2	1	0	0	1	1	1	1	1	0	0	1	1	1	1	1
90416	ctrl	1	Female	45	1	3	1	1	1	1	17.5	2	1	3	4	1	1	1	1	1	0	0	1	1	1	1	1	0	0	1	1	1	1	1
90417	trt	0	Male	29	1	3	1	1	0	0	12.8	2	1	2	2	1	1	1	2	1	0	0	1	1	1	2	1	0	0	1	1	1	2	1
90418	ctrl	0	Female	61	1	3	1	0	1	0	30	1	1	3	3	1	1	1	1	1	0	0	1	1	2	1	1	0	1	1	1	1	1	1
90419	ctrl	0	Male	34	1	1	1	2	1	0	20	1	1	5	3	1	2	2	2	2	0	1	2	1	2	2	1	0	1	1	1	1	2	1
90420	trt	0	Female	35	1	3	6	2	0	1	60	2	1	2	4	1	1	2	2	2	0	0	1	1	2	2	1	0	1	2	2	2	3	2
90421	ctrl	0	Male	64	1	4	4	4	1	0	10	2	1	1	5	2	2	3	3	2	0	0	1	2	3	3	2	1	1
90422	trt	0	Female	60	1	1	1	3	1	0	14	2	1	1	3	1	1	1	2	2	0	1	1	1	1	1	2	0	0	1	1	1	2	2
90423	ctrl	0	Male	44	1	3	6	2	1	0	40	1	1	2	5	2	2	2	3	3	0	0	2	2	2	3	2	0	0	2	2	2	3	2
90424	trt	0	Male	68	1	2	4	4	1	0	60	1	1	1	5	1	1	1	1	1	0	1	2	1	1	1	1	1	1
90425	trt	0	Female	61	1	3	1	0	1	0	20	1	1	3	3	1	1	1	1	1	0	0	1	1	1	2	1	0	1	1	1	1	2	1
90426	ctrl	0	Male	28	1	3	3	2	0	0	10	1	1	4	3	1	1	1	1	1	0	1	1	1	1	1	1	0	1
90427	trt	1	Male	44	1	1	1	3	0	0	20	2	1	2	4	1	1	1	2	1	0	0	1	1	1	1	1	0	0	1	1	1	2	1
90428	ctrl	1	Female	65	1	3	4	1	1	0	10	2	0		0	1	1	1	1	1	0	0	1	1	3	3	1	0	0	1	1	1	1	2
90429	trt	0	Female	20	1	1	1	5	0	0	12.5	2	1	1	1	1	1	1	1	1	0	0	1	1	1	1	2	0	1	1	1	1	1	2
90430	trt	1	Male	31	1	3	1	1	0	0	10	2	1	1	4	1	1	1	1	1	0	0	1	1	1	1	1	0	0	2	1	2	2	1
90431	ctrl	0	Male	49	1	3	3	2	1	0	30	1	1	2	4	1	1	1	1	2	1	1						1	1
90432	ctrl	0	Female	44	1	3	1	4	1	1	27.5	1	1	4	3	2	1	2	2	2	0	0	1	1	2	3	2	0	1	2	2	2	2	2
90433	ctrl	1	Female	64	1	2	1	2	1	0	20	1	1	2	4	1	1	1	1	1	0	0	1	1	1	1	1	0	0	1	1	1	1	1
90434	ctrl	0	Female	45	1	3	5	4	0	1	12.5	2	1	2	3	1	1	2	2	1	0	0	1	1	1	1	1	0	1	2	1	2	3	1
90435	trt	0	Female	54	1	3	1	0	0	1	25	2	1	10	4	1	1	1	1	2	0	0	1	1	2	2	1	0	1	2	1	1	2	2
90436	trt	0	Male	30	1	3	1	4	0	1	17.5	2	1	3	3	1	1	1	1	1	0	1	1	1	1	1	1	0	1	1	1	1	1	1
90437	trt	1	Male	65	1	3	1	2	1	0	21	2	1	3	5	1	1	1	2	2	0	0	1	1	1	1	2	0	0	1	1	1	1	2
90438	ctrl	1	Female	44	1	3	6	1	1	1	10	3	1	1	5	1	1	1	1	2	0	0	1	1	1	1	2	0	0	1	1	1	1	2
90439	ctrl	0	Female	22	1	3	1	1		0	7.5	3	1	1	4	1	1	1	1	1	0	0	1	1	1	1	1	0	0	1	1	1	1	1
90440	trt	1	Male	42	1	2	1	2	0	0	20	2	1	2	4	1	1	1	1	1	0	0	1	1	1	1	1	0	0	1	1	1	1	1
90441	trt	1	Female	43	1	2	1	3	0	0	20	2	1	3	5	1	1	1	1	1	0	0	1	1	1	1	1	0	0	1	1	1	1	1
90442	ctrl	0	Female	59	1	3	1	1	0	1	15	1	1	3	3	1	1	1	1	2	0	0	1	1	1	1	1	0	1	1	1	1	2	1
90443	trt	0	Female	38	1	3	1	2	0	0	20	1	1	2	3	1	1	1	1	1	0	0	1	1	1	1	1	0	1	1	1	1	1	1
90444	trt	1	Female	35	1	3	2	5	1	0	30	1	1	3	3	1	1	1	1	2	0	0	1	1	1	2	1	0	0	2	1	1	1	1
90445	trt	0	Male	68	1	3	1	0	1	0	10	1	0		0	1	1	1	1	1	0	0	2	1	2	2	1	0	0	1	1	2	2	1
90446	ctrl	1	Female	44	1	3	1	0	0	0	12	2	1	2	2	1	1	1	1	1	0	0	2	1	1	1	1	0	0	2	1	1	2	1
90447	ctrl	0	Female	55	1	3	1	0	0	0	3	2	1	2	4	1	1	1	2	2	0	0	2	1	1	2	1	0	0	1	1	1	2	3
90448	ctrl	1	Female	36	1	3	1	3	0	0	10	2	1	6	5	2	1	1	1	1	0	0	1	1	1	1	1	0	0	1	1	1	1	1
90449	trt	0	Female	35	1	1	6	1	0	0	20	1	1	8	5	1	1	1	1	1	0	1	1	1	1	1	1	1	1
90450	trt	0	Female	50	1	2	1	1	0	0	20	1	1	2	3	1	1	1	1	1	0	0	1	1	1	1	1	0	1	1	1	1	1	1
90451	ctrl	0	Male	32	1	3	6	0	1	0	15	1	1	1	3	1	2	2	1	2	0	0	2	3	2	2	1	0	0	2	2	2	2	2
90452	ctrl	0	Male	67	1	2	4	3	1	0	20	2	1	5	3	1	1	1	1	1	0	0	1	1	1	2		0	1	1	1	1	1	2
90453	trt	0	Female	59	1	3	1	4	0	1	8.5	2	1	2	2	1	1	1	1	1	0	0	1	1	1	1	1	1	1
90455	ctrl	1	Male	35	1	4	1	1	0	0	30	2	1	4	2	1	1	1	1	1	0	0	1	1	1	1	1	0	0	1	1	1	1	1
90456	ctrl	0	Female	39	1	3	3	4	0	0	10	3	1	3	3	1	1	2	2	2	0	0	1	1	2	1	2	0	1	2	1	2	2	2
90457	trt	0	Female	62	1	3	4	1	1	0	11	2	1	4	3	2	1	1	2	1	0	0	2	1	1	2	2	0	0	2	1	1	2	1
90458	trt	0	Male	37	1	3	2	3	1	0	20	2	0		0	1	1	1	1	1	0	1	1	1	1	2	1	0	0	1	1	1	1	1
90459	ctrl	0	Male	33	1	3	1	1	1	0	12.5	2	1	1	2	1	1	1	2	1	0	0	1	1	1	2	1	1	1
90460	ctrl	1	Male	45	1	3	6	1		0	28	2	0		0	1	1	1	2	2	0	0	1	1	1	1	1	0	0	1	1	1	1	1
90461	trt	0	Male	43	1	3	2	2	1	1	15	1	1	4	5	1	1	1	1	2	0	1	1	1	1	1	2	1	1
90462	ctrl	1	Male	34	1	3	2	0	1	0	60	2	1	1	3	1	1	1	1	1	0	0	1	1	1	1	1	0	0	1	1	1	1	1
90463	trt	0	Male	71	1	2	4	0	1	1	20	3	1	1	3	2	1	1	2	1	0	0	2	1	1	2	1	0	1	2	1	2	2	1
90464	trt	0	Male	45	1	1	6	3	1	0	25	1	1	3	3	1	1	2	1	2	0	0	1	1	1	1	1	0	0	1	1	1	1	2
90465	ctrl	0	Female	52	1	2	1	2	1	0	15	2	1	2	3	1	1	1	1	1	1	1						1	1
90466	trt	0	Female	46	1	3	6	0	1	0	22.5	1	1	3	4	1	1	1	2	2	0	0	1	1	1	2	2	1	1
90467	ctrl	0	Male	66	1	3	4	4	1	0	20	3	1	3	3	2	1	1	1	1	0	0	1	1	1	1	1	0	0	1	1	1	1	1
90468	ctrl	0	Male	43	1	1	2	4	1	0	15	3	1	4	5	1	1	1	2	1	0	0	1	1	1	2	1	0	1	1	1	1	1	1
90469	trt	1	Male	56	1	2	1	0	0	0	30	1	1	1	5	1	1	1	2	2	0	0	1	1	1	1	2	0	0	1	1	2	2	1
90470	trt	0	Male	68	1	1	4	3	1	0	7.5	1	1	2	4	1	1	1	1	2	0	0	2	1	1	1	1	0	0	2	1	2	2	2
90471	trt	1	Male	40	1	3	1	0	0	0	17.5	1	1	2	3	1	1	1	1	1	0	0	1	1	1	1	1	0	0	1	1	1	1	1
90472	ctrl	0	Male	69	1	2	4	0	1	1	17.5	1	1	3	3	1	1	1	1	1	0	0	1	1	1	1	1	0	1	1	1	1	1	1
90473	ctrl	0	Female	68	1	3	4	3	1	0	12.5	2	1	1	3	1	1	1	2	1	0	1	1	1	1	2	1	0	0	1	1	1	1
90474	trt	0	Male	52		1	1	2	1	0	11	2	1	6	3	2	1	2	2	2	0	0	1	1	1	1	2	0	0	1	1	1	1	1
90475	trt	0	Female	35	0	3	3	1	1	0	13	2	1	1	3	2	2	2	2	2	1	1						0	1	2	2	2	2	1
90476	ctrl	0	Male	48	1	2	2	4	1	0	14	2	0		0	2	1	2	2	1	0	0	2	1	2	1	1	0	1	2	1	1	2	1
90477	trt	0	Male	40	1	3	1	1	0	1	30	1	1	3		1	1	1	2	1	0	0	1	1	1	1	1	0	1	1	1	1	1	1
90478	ctrl	0	Female	30	1	3	3	1		1	12.5	1	1		3					3	1	1						1	1
90479	ctrl	0	Female	68	1	3	4	0	1	0	20	2	1	5.5	5	1	1	1	1	2	0	1	2	1	1	2	1	0	1	2	1	1	2	2
90480	ctrl	0	Female	36	1	1	1	1	1	0	15	2	1	1	3	1	1	1	1	1	0	0	1	1	1	1	1	1	1
90481	trt	1	Female	30	1	3	1	1	1	1	15	2	1	2	4	1	1	1	1	1	0	0	1	1	1	1	1	0	0	1	1	1	1	1
90482	trt	0	Male	64	1	3	4	0	1	0	20	1	1	1	5	1	1	1	1	1	0	0	1	1	1	1	1	0	0	1	1	1	1	1
90483	trt	0	Male	51	1	2	1	2	1	0	30	2	1	3	5	1	1	1	1	1	0	0	1	1	1	2	2	0	0	1	1	1		2
90484	trt	0	Female	60	1	3	3	2	1	0	30	1	1	2	3	1	1	1	3	1	0	0	1	1	1	2	1	0	0	2	1	2	2	1
90485	ctrl	0	Female	27	1	3	1	2	0	0	10	3	0		0	1	1	1	1	1	0	0	1	1	1	1	1	0	0	1	1	1	1	1
90486	ctrl	0	Male	69	1	3	4	0	1	0	20	2	1	2	3	2	1	2	2	1	0	1	2	2	2	2	1	0	1	2	2	2	1	1
90487	trt	0	Male	41	1	1	1	1	0	0	17.5	3	1	1	5	1	1	1	2	1	0	0	1	1	1	1	1	0	1	1	1	1	1	1
90488	ctrl	1	Female	67	1	2	4	0	1	0	10	2	1	1	2	1	1	1	1	2	0	0	2	1	1	2	2	0	0	1	1	1	2	1
90489	ctrl	1	Male	56	0	3	1	4	1	0	4	3	1	4	2	1	1	1	1	1	0	0	1	1	1	1	1	0	0	1	1	1	1	1
90490	trt	1	Female	56	1	2	4	5	1	1	30	1	1	1	3	2	2	1	3	1	0	0	2	2	2	2	1	0	0	2	2	2	2	2
90491	ctrl	0	Female	44	1	3	1	3	0	1	10	2	1	1	2	1	1	1	1	1	1	1						0	1	1	1	1	1	1
90492	trt	1	Male	63	1	1	4	4	1	0	15	1	1	1	3	2	1	3	3	2	0	0	2	2	2	3	2	0	0	2	2	2	2	1
90493	trt	0	Male	39	1	1	5	2	1	0	40	1	1	5	3	1	1	1	1	1	0	0	1	1	1	1	1	0	1	1	1	1	1	1
90494	ctrl	0	Female	20	1	3	2	1	1	1	20	1	0		0	1	1	1	1	1	0	0	1	1	1	1	1	0	1	1	1	1	1	1
90495	trt	0	Female	59	1	2	4	3	0	0	22.5	1	0		0	1	1	2	2	2	0	0	1	1	2	2	2	0	0	2	2	2	2	2
90496	trt	1	Male	37	1	2	1	1	0	0	30	1	1	1	3	1	1	1	1	2	0	0	1	1	1	1	1	0	0	1	1	2	2	1
90497	ctrl	1	Female	63	1	3	4	0	1	0	22.5	1	1	2	4	1	1	1	2	1	0	0	1	1	1	1	2	0	0	1	1	1	1	1
90498	ctrl	1	Female	43	1	3	3	1	0	0	17.5	2	1	3	5	1	1	1	2	1	0	0	1	1	1	2	1	0	0	1	1	1	2	1
90499	trt	0	Male	48	1	3	1	1	1	0	17.5	2	1	1	4	1	1	1	2	1	0	0	2	1	2	2	2	1	1
90500	trt	0	Female	39	1	3	1	2	0	1	20	2	1	1	5	1	1	1	1	1	0	0	1	1	1	1	1	0	1	1	1	1	1	1
90501	trt	0	Female	56	1	3	6	0	1	1	27.5	1	1	3	2	2	1	2	2	2	0	0	1	1	1	1	1	0	1	2	1	2	2	2
90502	ctrl	1	Male	69	1	3	4	1	1	0	17.5	2	0		0	1		1	1	1	0	0	1	1	1	1	1	0	0	1	1	1	2	1
90503	ctrl	1	Female	50	1	3	1	2	0	1	17.5	2	1	2	4	1	1	2	2	2	0	0	1	1	2	2	2	0	0	1	1	1	2	2
90504	ctrl	0	Female	31	1	1	1	4	0	0	22.5	2	1	4	3	1	1	1	1	1	1	1						0	1	1	1	1	1	1
90505	ctrl	1	Male	65	1	1	4	1	1	0	22.5	2	1	2	1	1	1	1	1	1	0	0	1	1	1	1	1	0	0	1	1	1	2	1
90506	ctrl	1	Male	65	1	3	4	2	1	1	15	3	1	2	3	1	1	1	1	1	0	0	1	1	1	1	1	0	0	1	1	1	1	1
90507	trt	0	Female	39	1	3	1	2	0	1	12.5	2	1	1	3	1	1	1	1	1	0	0	1	1	1	1	1	1	1
90508	trt	1	Female	35	1	3	1	4	0	0	12.5	2	1	1	1	1	1	1	1	1	0	0	2	1	1	2	2	0	0	1	1	1	2	2
90509	ctrl	0	Male	76	1	3	4	4	1	0	20	1	1	4.5	4	1	1	1	1	1	0	0	2	1	1	1	1	0	1	1	1	2	1	1
90510	ctrl	1	Female	65	1	3	1	4	1	1	20	1	1	3	5	1	1	1	1	1	0	0	2	1	1	2	1	0	0	1	1	1	2	1
90511	trt	0	Female	50	1	3	1	0	0	0	30	1	0		0	1	1	1	1	1	0	1	1	1	1	2	1	0	1	1	1	1	1	1
90512	trt	0	Male	35	1	3	2	0	1	1	20	2	1	1	2	1	1	1	1	1	0	0	1	1	1	1	1	1	1
90513	ctrl	0	Female	42	1	3	6	1	1	0	30	1	1	1	2	1	1	1	2	1	1	1						1	1
90514	ctrl	1	Female	55	1	2	2	0	0	0	22.5	1	1	2	4	1	2	2	2	3	0	0	1	2				0	0	1	2	2	2	2
90515	trt	0	Female	67	1	4	4	2	1	0	20	2	1	2	3	1	1	1	1	1	0	1	1	1	1	3	1	0	1	2	1	1	1	1
90516	trt	0	Female	43	1	3	5	2	0	0	15	1	1	2	3	1	1	2	2	2	0	0	1	1	2	2	1	0	1	1	1	1	2	2
90517	ctrl	1	Female	43	1	3	6	1	1	0	20	2	1	2	5	1	1	1	2	2	0	0	1	1	1	3	1	0	0	1	1	2	2	1
90518	ctrl	0	Female	60	1	4	4	1	1	0	25	1	1	1	3		1		2	1	0	1	2	2	2	2	2	0	1	1	1	1	1	1
90519	trt	0	Female	52	1	3	1	2	0	1	12.5	2	1	2	3	1	1	2	1	2	0	0	1	1	1	1	1	1	1
90520	ctrl	0	Female	63	1	2	1	0	1	0	20	1	1	2	5	1	1	1	1		0	0	2	1	1	2	1	0	1	1	1	1	1	3
90521	trt	0	Female	23	1	3	1	2	1	1	20	3	1	2	2	1	1	1	1	1	0	0	1	1	1	2	1	0	0	1	1	1	1	1
90522	ctrl	0	Female	31	1	1	1	4	0	0	15	3	1	2		1	1	1	1	1	1	1						1	1
90523	trt	0	Female	47	1	2	3	3	1	0	20	1	1	1	3	1	1	1	1	2	0	0	1	1	1	1	1	0	1	1	1	1	1	2
90524	ctrl	1	Female	30	1	3	3	1	0	0	25	1	1	3	2	1	1	1	2	2	0	0	1	1	1	1	1	0	0	1	1	1	1	2
90525	trt	1	Female	29	1	3	3	1	1	1	20	2	0		0	1	1	1	1	1	0	0	1	1	1	1	1	0	0	1	1	1	1	1
90526	trt	1	Female	26	0	3	1	3	1	0	7.5	3	1	2	5	2	1	2	2	2	0	0	1	1	1	2	2	0	0	2	1	1	2	1
90527	ctrl	1	Male	51	1	3	1	2	1	0	11	1	1	2	5	1	1	1	1	2	0	0	1	1	1	1	1	0	0	1	1	1	1	1
90528	ctrl	0	Male	37	1	3	1	0	0	0	5	3	1	2	3	1	1	1	1	2	0	0	1	1	1	1	1	0	0	1	1	1	1	2
90529	ctrl	1	Male	54	1	1	2	4	0	0	30	2	1	12	3	2	1	3	2	2	0	0	1	1	1	2	2	0	0	2	1	2	2	2
90530	trt	0	Male	45	1	3	1	2	0	0	12.5	2	1	10	4	1	1	1	1	1	0	1	1	1	1	1	1	1	1
90531	trt	1	Female	30	1	3	1	3	0	0	8.5	2	1	1	5	1	1	1	1	2	0	0	1	1	1	1	1	0	0	1	1	1	1	1
90532	ctrl	0	Female	65	1	2	4	4	1	0	20	2	1	6	3	2	1	2	2	2	0	0	2	1	1	1	1	1	1
90533	ctrl	0	Female	51	1	2	3	2	1	0	12.5	2	1	6	5	1	1	1	1	2	0	0	1	1	1	1	2	0	1	1	1	1	1	1
90534	trt	0	Male	55	1	3	2	2	0	0	17.5	2	1	4.5	3	2		1	2	1	0	0	1	1	1	2	1	0	0	2	1	1	3	1
90535	trt	1	Male	70	1	3	4	1	1	0	9	2	1	1	5	1	1	1	1	1	0	0	1	1	1	1	1	0	0	1	1	1	1	1
90536	ctrl	0	Female	63	1	2	4	3	1	0	20	2	1	2	5	1	1	1	1	1	0	1	1	1	1	1	1	1	1
90537	trt	1	Female	49	1	3	1	1	0	0	20	1	1	2	3	1	1	1	1	1	0	0	1	1	1	1	1	0	0	1	1	1	1	1
90538	ctrl	0	Female	76	1	3	4	0	1	0	2	1	1	1	3	1	1	1	1	1	0	0	1	1	1	1	1	0	1	1	1	1	1	3
90539	trt	1	Female	18	1	1	1	1	0	0	8	3	1	1	1	1	1	1	1	1	0	0	1	1	1	2	1	0	0	2	1	1	2	2
90540	ctrl	0	Female	41	1	1	1	1	1	0	25	1	1	1	5	1	1	1	1	1	0	0	1	1	1	1	1	0	1	1	1	1	1	1
90541	ctrl	1	Male	44	1	3	1	0	0	1	30	2	1	1	4	1	1	1	1	2	0	0	1	1	1	1	2	0	0	1	1	1	1	2
90542	trt	0	Female	32	1	3	3	1	1	0	30	1	1	1	1	1	1	1	1	3	0	1	1	1	1	1	2	0	1	1	1	1	2	2
90543	trt	0	Female	51	1	1	1	0	1	0	20	1	1	1	1	1	1	1	1	1	1	1						0	0	1	1	1	1	1
90544	trt	0	Male	38	1	1	1	1	0	0	30	1	1	1	3	1	1	1	1	1	0	0	1	1	1	1	1	1	1
90545	trt	0	Male	27	1	3	1	1	0	1	25	2	1	3	3	1	1	1	1	1	0	1	1	1	1	1	1	0	1	1	1	1	1	1
90546	ctrl	0	Male	22	1	1	5	2	0	0	17.5	2	1	4	3	1	1	1	1	1	0	0	1	1	1	1	1	0	1	1	1	1	1	2
90547	ctrl	0	Female	32	1	2	3	1	1	0	20	2	1	5	5	1	1	1	2	1	0	1	1	1	1	1	1	0	1	1	1	1	1	1
90548	ctrl	0	Female	52	1	2	1	2	0	0	20	3	1	2	2	1	1	1	1	1	0	0	1	1	1	1	1	0	1	1	1	1	1	2
90549	ctrl	0	Female	35	1	4	6	3	1	0	20	2	1	6	5	1	2	2	1	1	0	0	2	1	2	3	2	0	0	1	1	1	2	1
90550	trt	0	Female	41	1	1	1	2	1	0	20	1	1	2	4	1	1	1	1	2	0	0	1	1	1	1	1	0	1	1	1	1	2	1
90551	trt	0	Female	43	1	3	6	0	1	0	40	1	1	2	3	1	1	1	2	1	0	0	1	1	1	1	1	0	1	2	1	2	3	1
90552	trt	0	Male	31	1	1	1	2	0	0	17.5	1	1	3	3	1	1	1	1	1	0	1	1	1	1	1	2	0	1	1	1	1	1	2
90553	trt	1	Male	67	1	2	4	0	1	0	25	3	1	1	3	2	1	3	3	1	0	0	2	1	2	1	1	0	0	2	1	1	1	1
90554	trt	1	Female	57	1	3	3	1	1	0	22.5	2	1	2	5	1	1	1	2	1	0	0	1	1	1	1	1	0	0	1	1	2	2	1
90555	ctrl	0	Female	77	1	3	4	4	1	1	17.5	1	1	2	3	1	1	1		1	0	1	1	1	1	1	1	0	1	1	1	1	1	1
90556	ctrl	1	Female	21	1	1	2	1	1	0	7	2	1	3	4	1	1	1	2	1	0	0	1	1	1	1	1	0	0	1	1	1	1	1
90557	ctrl	0	Male	22	1	1	2	1	1	0	22.5	1	1	3	3	1	1	1	1	1	0	0	1	1	1	1	2	0	1	1	1	1	2	2
90558	ctrl	1	Male	68	1	3	4	0	1	1	40	1	1	1	3	1	1	2	1	1	0	0	1	1	1	3	2	0	0	1	1	1	1	1
90559	ctrl	0	Male	30	1	1	6	2	1	0	47.5	1	1	1	3	1	1	1	1	3	0	0	1	1	1	1	2	0	0	1	1	1	1	3
90560	ctrl	0	Male	41	1	3	1	2	0	0	15	2	1	5	4	2	1	1	1	1	0	1	2	1	1	1	1	0	1	2	1	1	1	1
90561	trt	0	Female	66	1	4	4	1	1	0	17.5	2	1	1	1	2	1	2	3	2	0	1	2	2	2	2	2	0	0	2	1	2	2	1
90562	trt	0	Female	39	1	3	3	1	1	1	30	1	1	3	4	1	1	1	1	2	0	1	1	1	1	1	1	0	1	1	1	1	1	1
90563	trt	0	Female	23	1	1	1	3	0	0	10	2	1	5	3	1	1	1	1	2	1	1						0	0	1	1	1	1	1
90564	ctrl	1	Male	54	1	2	1	1	0	0	20	1	1	6	5	1	1	1	1	1	0	0	2	1	1	2	1	0	0	2	1	1	1	1
90565	trt	0	Female	61	1	3	4	0	1	0	15	2	1	1	5	1	1	2	2	1	0	1	1	2	2	2	2	0	1	1	1	1	2	1
90566	trt	0	Female	64	1	3	4	0	1	1	10	3	1	1	5	2	1	2	2	2	0	0	2	1	2	2	2	0	1	2	1	2	3	1
90567	ctrl	1	Male	49	1	1	2	2	1	0	30	1	1	1	3	1	1	1	2	1	0	0	1	1	1	2	1	0	0	1	1	1	1	1
90568	ctrl	0	Female	57	1	2	2	1	1	0	20	2	1	1	3	1	1	1	3	3	0	0	1	1	1	1	1	0	0	1	1	1	1	2
90569	trt	0	Female	45	1	2	1	1	0	0	20	1	1	10	3	1	1	1	2	1	0	0	1	1	1		1	0	0	1	1	1	2	1
90570	trt	1	Female	36	1	3	3	1	0	0	12.5	1	1	3	1	1	1	1	1	1	0	0	1	1	1	1	1	0	0	1	1	1	1	1
90571	ctrl	0	Male	53	1	2	1	0	0	0	25	1	1	1	1	1	1	1	1	1	0	0						0	1	1	1	1	2	2
90572	ctrl	1	Female	71	1	3	4	4	1	0	10	3	0		0	1	1	1	1	1	0	0	1	1	1	1	1	0	0	1	1	1	1	3
90573	ctrl	1	Male	49	1	1	2	1	1	0	17.5	2	1	3	4	2	2	2	2	2	0	0	2	2	2	2	2	0	0	2	2	2	2	1
90574	trt	0	Male	39	1	3	1	2	0	0	17.5	2	1	2	3	1	1	1	1	1	1	1						1	1
90575	trt	1	Male	43	1	3	1	1	0	0	30	1	1	7	5	1	1	1	1	1	0	0	1	1	1	1	1	0	0	1	1	1	1	1
90576	ctrl	1	Male	78	1	3	4	4	1	0	14	3	0		0	1	2	2	2	2	0	0	2	2	2	1	2	0	0	1	2	2	1	1
90577	trt	0	Female	60	1	2	2	0	1	0	20	1	1	1	3	2	1	2	1	3	0	1	1	2	1	1	1	1	1
90578	ctrl	0	Female	45	1	1	6	3	1	0	15	2	0		0	1	1	1	1	1	0	1	1	1	1	1	2	0	1	1	1	1	1	1
90579	trt	1	Female	31	1	3	3	2	1	0	20	1	1	10	1	1	1	1	1	1	0	0	1	1	1	1	1	0	0	1	1	1	1	1
90580	trt	0	Male	51	1	3	1	4	1	1	22.5	1	1	5	2	1	1	1	1	1	0	0	1	1	1	2	1	1	1
90581	ctrl	1	Male	51	1	3	1	3	0	0	20	2	1	3	5	1	1	1	1	1	0	0	1	1	1	1	1	0	0	1	1	1	1	1
90582	ctrl	0	Male	20	1	1	5	2		0	12.5	1	0		0	1	1	1	1	1	0	0	1	1	1	1	1	0	0	1	1	1	1	1
90583	trt	0	Female	18	1	1	1	2	0	0	12.5	1	0		0	1	1	1	2	1	0	0	2	1	1	2	1	0	0	1	1	1	2	1
90584	ctrl	1	Female	28	1	3	6	3	1	0	17.5	3	1	3	4	1	1	1	1	1	0	0	1	1	1	1	1	0	0	1	1	1	1	1
90585	ctrl	0	Male	56	1	2	1	0	0	0	22.5	2	1	1	3	1	1	1	1	1	0	1	2	1	1	1	1	0	1	1	1	1	1	2
90586	trt	0	Female	60	1	2	1	1	0	0	12	2	1	1	2	1	1	1	1	1	0	0	1	1	1	1	1	0	1	1	1	1	1	1
90587	trt	0	Female	40	1	2	6	3	0	0	20	1	1	5	5	1	1	1	1	1	0	0	1	1	1	2	1	0	0	1	1	1	1	2
90588	trt	1	Male	40	1	3	1	2	0	0	8.5	1	0		0	1	1	1	1	1	0	0	1	1	1	1	1	0	0	1	1	1	1	1
90589	ctrl	0	Male	35	1	3	6	1	0	0	25	2	1	3	3	2	1	2	3	1	0	0	2	1	2	2	2	0	0	1	1	1	1	1
90590	ctrl	1	Male	45	1	3	2	1	1	0	80	2	1	8	5	2	2	2	2	3	0	0	2	2	2	1	3	0	0	2	1	2	2	2
90591	trt	1	Female	48	1	3	1	4	1	0	27.5	1	1	3	5	1	1	1	1	1	0	0	1	1	1	1	1	0	0	1	1	1	1	1
90592	ctrl	1	Female	44	1	2	6	2	1	0	20	2	1	1	5	2	2	2	3	2	0	0	2	2	2	3	2	0	0	2	2	2	2	1
90593	ctrl	0	Female	40	1	3	6	1	0	0	17.5	2	1	2.5	1	2	1	2	2	1	0	0	2	1	1	1	1	0	0	1	1	2	1	2
90594	trt	0	Female	75	1	4	4	0	1	0	8.5	2	1	3	5	1	1	1	1	1	0	0	1	1	1	1	1	0	1	1	1	1	1	1
90595	ctrl	0	Female	46	1	3	1	3	1	1	40	1	1	1	3	1	1	2	2	1	0	0	1	1	1	2	1	0	1	2	2	2	2	2
90596	trt	0	Male	37	1	3	1	2	0	0	17.5	2	1	1	3	1	1	1	1	1	1	1						0	0	1	1	1	1	1
90597	trt	0	Female	31	1	3	1	1	0	0	7.5	3	1	2	3	1	1	1	1	1	0	0	1	1	1	1	1	0	1	1	1	1	1	1
90598	trt	1	Male	75	1	3	4	0	1	0	20	2	0		0	1	1	1	1	1	0	0	1	1	1	1	1	0	0	1	1	1	1	2
90599	ctrl	0	Male	67	1	3	4	0	1	1	17.5	2	1	1	4	2	1	3	2	1	0	0	2	2	3	2	2	0	0	2	2	1	2	1
90600	ctrl	0	Male	54	1	1	2	1	1	0	20	3	1	3	2						0	0	1	1	1	1	1	0	1	1	1	1	1	1
90601	trt	0	Female	64	1	2	4	0	1	0	20	2	1	5	3	2	1	2	2	1	0	0	2	1	2	2	1	0	1	2	1	1	2	1
90602	trt	1	Female	40	1	3	1	2	0	0	10	1	1	2	4	2	1	1	2	1	0	0	1	1	1	1	2	0	0	2	1	1	1	1
90603	ctrl	1	Male	75	1	3	4	0	1	0	12	2	1	1	4	1	1	1	2	2	0	0	1	1	1	1	1	0	0	1	1	1	1
90604	ctrl	1	Female	55	1	2	6	0	1	0	16.6	1	1	6	1	2	1	2	3	2	0	0	2	2	2	2	1	0	0	2	2	2	2	2
90605	ctrl	1	Female	35	1	3	3	1	1	1	12.5	3	1	2	2	1	1	1	2	2	0	0	1	1	1	1	1	0	0	1	1	1	1	1
90606	ctrl	0	Female	55	1	2	1	0	1	0	15	1	1	1	2		1	1	1	1	0	0	1	1	1	1	1	0	1	1	1	1	1	1
90607	trt	0	Male	37	1	1	1	1	0	0	40	1	1	100	5	2		2	2	1	1	1						0	0	2	1	2	2	1
90608	trt	0	Male	47	1	3	2	1	1	0	25	2	1	3	1	2	1	2	1	2	0	0	2	1	2	1	2	0	0	2	1	2	2	2
90609	trt	0	Female	66	1	4	4	4	1	0	60	1	1	12	3	2		2	2	2	0	1	3	2	3	2	2	0	1	2	2	3	2	2
90610	trt	0	Female	66	1	3	4	0	1	1	13	1	1	2	3	1	1	1	1	1	0	1	1	1	1	1	1	0	1		1	1	2	1
90611	ctrl	1	Female	32	1	3	1	3	0	1	10	3	1	2	4	1	1	1	1	1	0	0	1	1	1	1	1	0	0	1	1	1	1	1
90612	ctrl	1	Female	49	1	3	6	0	1	0	40	1	1	10	2	2	2	2	3	1	0	0	2	1	2	3	1	0	0	3	2	3	3	3
90613	trt	1	Female	50	1	3	1	0	1	1	30	2	1	1	5	1	1	1	1	1	0	0						0	0	1	1	1	1	1
90614	ctrl	0	Female	46	1	2	1	1	0	0	12.5	2	1	2	4	1	1	1	1	2	0	0	1	1	1	1	2	0	1	1	1	1	2	1
90615	ctrl	0	Male	49	1	3	1	1	0	1	20	1	1	2	2	1	1	1	1	1	0	0	1	1	1	1	1	0	1	1	1	1	1	2
90616	ctrl	0	Female	24	1	3	1	2	0	1	15	3	1	2	2	1	1	1	1	1	0	0	1	1	1	1	2	0	1	1	1	1	1	2
90617	ctrl	0	Female	56	1	3	6	0	1	0	20	1	1	1	3	1	1	1	1	2	0	0	1	1	1	2	2	0	1	1	1	1	2	2
90618	trt	0	Female	65	1	4	4	2	1	0	20	1	1	6	3	1	1	1	1	1	0	0	1	1	1	1	2	0	1	1	1	1	1	1
90619	trt	1	Female	46	1	2	1	1	0	0	17.5	1	0		0	1	1	1	1	2	0	0	1	1	2	1	3	0	0	1	1	1	1	1
90620	trt	0	Female	26	1	1	5	3	0	0	10	3	1	5	3	1	1	1	1	1	0	0	1	1	1	1	1	0	1	1	1	1	1	1
90621	trt	0	Female	41	1	2	1	2	1	1	20	2	0		0	1	1	1	1	1	0	1	1	1	1	1	1	1	1
90622	ctrl	0	Male	28	1	1	2	0		0	20	1	1	1	3	1	1	1	1	2	1	1						0	1	1	1	1	1	2
90623	ctrl	0	Female	49	1	3	1	0	0	1	17.5	1	1	3	3	1	1	1	1	1	0	0	1	1	1	1	1	0	1	1	1	1	1	1
90624	ctrl	0	Female	44	1	2	1	2	0	0	15	3	0		0	1	1	2	2	1	0	0	1	2	2	2	1	0	0	1	1	1	1	1
90625	trt	0	Male	38	1	3	1	1	0	0	12.5	2	1	10	5	1	1	1	1	1	0	0	1	1	1	1	1	0	0	1	1	1	2	1
90626	trt	0	Female	43	1	1	1	1	0	0	13.5	2	1	3	5	1	1	1	1	2	0	0	1	1	1	1	1	0	0	1	1	1	1	1
90627	trt	1	Male	68	1	3	4	0	1	0	20	2	1	2	5	1	1	1	2	1	0	0	1	1	1	2	1	0	0	2	1	2	2	1
90628	trt	0	Male	35	1	3	1	2	0	0	15	2	1	1	4	1	1	1	1	1	1	1						1	1
90629	trt	0	Female	31	1	1	1	3	0	0	17.5	3	1	2	2	1	1	1	1	1	0	0	1	1	1	1	1	0	0	1	1	1	1	1
90630	trt	0	Male	27	1	3	1	1	0	0	20	1	1	2	2	1	1	1	1	1	0	0	1	1	1	1	1	1	1
90631	ctrl	0	Male	34	1	1	1	1	0	0	25	1	1	3	3	1	1	1	1	1	0	0	1	1	1	1	1	0	1	1	1	1	2	2
90632	trt	0	Female	79	1	3	4	0	1	0	10	2	1		3	2	1	1	1			1							1
90633	ctrl	0	Female	65	1	1	4	0	1	0	10	1	1	1	2	1	1	1	1	1	0	0	1	1	1	1	1	0	1	1	1	1	1	1
90634	trt	0	Female	56	1	2	1	0	0	0	20	1	1	3	5		1	1	1	1	0	0	1	1	1	1	1	0	0	1	1	1	1	1
90635	ctrl	1	Male	67	1	4	4	0	1	0	10	1	1	1	4	2	1	1	2	1	0	0	1	1	2	1	1	0	0	1	1	1	1	1
90636	trt	0	Female	26	1	3	1	1	0	1	8	2	1	1	2	1	1	1	1	1	0	0	1	1	1	1	2	0	1	1	1	1	1	1
90637	ctrl	0	Female	50	1	1	1	3	0	0	25	2	1	10	2	1	1	1	1	1	0	1	1	1	1	1	2	0	1	2	1	1	1	2
90638	trt	0	Male	54	1	3	1	4	0	1	28	1	1	1	4	2	1	1	1	1	0	0	2	1	1	1	1	0	0	1	1	1	1	1
90639	trt	0	Female	46	1	3	3	4	1	0	17.5	1	1	4	4	1	1	1	1	1	0	1	1	1	1	1	1	0	1	1	1	1	1	1
90640	trt	0	Male	37	1	3	1	4	0	1	12.5	3	1	2	1	1	1	1	1	1	0	0	1	1	1	1	1	1	1
90641	ctrl	1	Male	62	1	1	4	4	1	0	15	2	1	6	5	1	1	1	1	1	0	0	1	1	1	1	1	0	0	2	2	2	1	1
90642	ctrl	0	Female	45	1	1	3	0	1	0	10	2	1	6	3	1	1	1	1	1	0	0	1	1	1	1	1	0	0	1	1	1	1	1
90643	ctrl	1	Male	34	1	3	1	1	1	1	25	3	1	2	1	1	1	1	1	1	0	0	1	1	1	1	1	0	0	1	1	1	1	1
90644	ctrl	0	Male	46	1	3	2	1	1	1	12	2	0		0	2	1	2	2	2	0	0	2	1	3	2	2	1	1
90645	trt	0	Male	42	1	3	2	0	1	0	50	1	1	1	2	1	1	1	1	1	0	0	1	1	1	1	1	1	1
90646	trt	0	Female	58	1	3	1	0	1	0	17.5	2	1	2	3	1	1	1	1	1	0	1	1	1	1	3	1	0	1	1	1	1	2	2
90647	ctrl	0	Female	69	1	3	1	0	0	0	20	2	1	3	3	1	1	1	1	1	0	1	1	1	1	1	1	0	1	1	1	1	1	1
90648	ctrl	1	Female	38	1	2	1	1	0	0	25	1	1	3	5	1	1	1	2	2	0	0	1	1	1	2	1	0	0	1	1	1	1	1
90649	trt	0	Male	23	1	3	1	4	0	0	20	1	1	2	3	1	1	1	1	1	0	0	1	1	1	1	1	1	1
90650	trt	0	Female	47	1	1	1	3	0	0	20	3	1	5	5	2	1	2	1	2	0	0	2	1	2	1	1	0	1	1	1	2	1	3
90651	ctrl	0	Female	37	1	1	1	1	1	0	15	3	1	1	4	1	1	1	1	1	0	0	1	1	1	1	1	1	1
90652	ctrl	1	Male	75	1	1	4	4	1	0	70	1	1	2	5	2	1	1	2	2	0	0	1	1	1	1	1	0	0	2	1	2	2	1
90653	ctrl	1	Female	53	1	3	1	2	0	1	8.5	3	1	2	5	1	1	1	2	1	0	0	1	1	1	2	1	0	0	2	1	1	2	1
90654	trt	1	Male	45	1	3	6	0	1	0	16.5	2	1	3.5	5	1	1	1	1	1	0	0	1	1	1	1	1	0	0	1	1	1	1	1
90655	ctrl	1	Female	47	1	3	6	4	0	1	20	2	1	1	2	1	1	1	1	2	0	0	1	1	1	2	2	0	0	1	1	1	1	1
90656	trt	0	Male	43	1	3	1	4	1	0	40	1	1	4.5	3	1	1	1	1	1	1	1						0	1	1	1	1	1	2
90657	ctrl	0	Male	51	1	3	1	1	0	1	22.5	2	1	2	5	1	1	1	1	1	0	0	1	1	1	1	1	1	1
90658	trt	0	Female	55	1	3	1	1	0	0	20	1	0		0	1	1	1	1	1	0	0	1	1	1	1	1	0	0	1	1	1	1	1
90659	trt	0	Female	44	1	3	1	1	0	0	15	1	1	3	2	1	1	1	1	2	0	0	1	1	1	1	1	0	0	1	1	1	1	1
90660	ctrl	1	Female	45	1	3	1	0	1	0	20	1	1	1	5	1	1	1	1	1	0	0	1	1	1	1	1	0	0	1	1	1	1	1
90661	ctrl	0	Female	70	1	3	4	4	1	0	20	1	1	1	3	1	1	1	1	1	0	1	1	1	1	1	1	0	1	1	1	1	1	1
90662	ctrl	0	Male	51	1	3	1	3	0	0	20	2	1	20	4	1	1	1	1	1	0	0	1	1	1	1	1	1	1
90663	ctrl	0	Male	51	1	2	1	2	0	0	11	3	1	2	3	1	1	1	1	3	0	0	1	1	2	1	3	0	1	1	1	2	1	3
90664	ctrl	1	Male	37	1	3	1	2	0	0	27.5	2	1	1	1	1	1	1	1	1	0	0	1	1	1	1	1	0	0	1	1	1	1	1
90665	trt	0	Male	42	1	1	1	3	0	0	16.5	1	1	10	3	1	1	1	1	1	0	0	1	1	1	1	1	0	0	1	1	1	1	2
90666	trt	1	Male	65	1	3	4	1	1	1	7	1	1	2	3	1	1	1	1	1	0	0	1	1	1	1	1	0	0	1	1	1	1	1
90667	trt	0	Female	70	1	4	1	0	1	0	10	2	1	1	4	1	1	1	2	1	0	1	2	1	1	1	1	0	1	2	1	2	2	1
90668	ctrl	0	Male	23	1	3	1	2	0	0	30	2	1	3	1	1	1	1	1	1	0	0	1	1	1	1	2	0	1
90669	ctrl	1	Male	66	1	3	4	0	1	0	7	3	1	1	3	2	1	2	2	2	0	0	1	2	1	2	2	0	0	1	2	2	2	2
90670	trt	0	Female	27	1	3	1	4	0	1	20	2	1	1	5	1	1	1	1	1	0	0	1	1	1	1	1	0	0	1	1	1	1	1
90671	trt	0	Male	75	1	2	4	0	1	0	20	2	1	1	5	2	1	2	1	1	0	0	1	1	1	2	1	0	0	2	1	2	2	1
90672	ctrl	1	Male	42	1	3	6	4	1	0	20	1	1	2	5	1	1	1	1	1	0	0	1	1	1	1	1	0	0	1	1	1	1	1
90673	ctrl	1	Female	71	1	3	4	1	1	0	20	1	1	12	5	2	1	2	2	1	0	0	2	1	1	1	1	0	0	2	1	2	2	1
90674	trt	0	Female	48	1	3	3	3	0	0	20	1	1	3	3	1	1	1	1	1	0	0	1	1	1	2	1	0	0	1	1	1	1	1
90675	trt	0	Male	58	1	2	2	4	1	0	25	3	1	1	5	1	1	1	1	1	0	0	2	1	1	1	1	0	1	2	1	1	1	1
90676	ctrl	1	Male	52	1	3	6	3	0	0	14	1	1	6	1	1	1	2	2	2	0	0	1	1	2	2	1	0	0	1	1	2	2	1
90677	trt	0	Male	74	1	2	4	0	1	0	20	2	1	2	5	2	1	2	3	2	0	0	2	2	2	2	2	0	1	2	2	2	3	2
90678	trt	0	Male	43	0	2	1	3	0	0	20	3	1	2	3	1	1	1	1	1	0	0	1	1	1	1	1	1	1
90679	ctrl	1	Male	68	1	3	4	4	1	0	25	2	1	3	5	1	1	1	2		0	0	2	1	2	2	2	0	0	2	2	2	2	2
90680	trt	0	Female	41	1	2	1	2	1	0	10	2	1	3	3	1	1	1	2	2	0	0	1	1	1	1	1	0	1	1	1	1	1	1
90681	ctrl	0	Female	65	1	4	4	2	1	0	20	1	1	4	5	1	1	1	2	1	0	0	1	1	1	2	1	0	0	1	1	1	1	1
90682	ctrl	1	Male	28	1	1	1	1	0	0	25	2	1	1	5	1	1	1	1	1	0	0	1	1	1	2	1	0	0	1	1	1	1	2
90683	trt	1	Female	69	1	2	4	0	1	0	25	1	1	1	1	2	1	1	1	2	0	0	1	1	1	1	2	0	0	1	1	1	1	1
90684	ctrl	0	Male	47	1	2	1	0	0	0	42	1	1	2	2	1	1	1	1	1	0	1	1	1	1	2	1	0	1	2	2	2	3	1
90685	ctrl	1	Female	73	1	4	4	3	1	0	10	3	1	1	5	1	1	1	2	2	0	0	1	1	1	2	1	0	0	1	1	1	2	2
90686	ctrl	0	Female	68	1	3	4	0	1	1	12.5	1	1	3	5	1	1	1	2	2	0	0	1	1	1	2	1	0	0	2	1	2	2	2
90687	trt	0	Male	30	1	3	1	0	1	0	50	1	1	1	3	1	1	2	2	3	0	0	1	1	1	2	1	0	0	1	1	1	2
90688	trt	0	Male	60	1	1	2	3	1	0	70	2	1	1	3	1	1	1	1	1	0	0	1	1	1	1	1	1	1
90689	trt	0	Male	66	1	1	4	2	1	0	8	2	1		5	1	1	1	2	1	0	0	1	1	1	2	1	0	0	1	1	1	1	1
90690	trt	0	Male	64	1	3	4	0	1	1	25	1	1	1	1	1	1	2	2	1	0	0	2	1	2	1	1	0	0	2	1	2	1	1
90691	trt	0	Male	54	1	3	6	0	1	0	20	2	1	3	3	2	1	2	2	2	0	0	2	1	2	2	2	0	1	2	1	2	1	2
90692	trt	0	Male	56	1	4	4	4	1	0	20	3	1	5	3	2	1	2	2	2	0	0	2	1	1	2	2	1	1
90693	ctrl	0	Female	47	1	1	1	3	0	0	12.5	2	1	3	4	1	1	1	1	1	0	0	1	1	1	1	1	1	1
90694	trt	0	Female	73	1	4	1	1	1	0	20	2	1	2	3	1	1	1	1	1	0	1	1	1	1	1	1	0	1	1	1	1	2	1
90695	ctrl	0	Female	55	1	3	1	4	0	0	12.5	2	1	4.5	5	1	1	1	2		0	0	1	1	1	2	2	0	1	1	1	1	1	2
90696	ctrl	0	Female	32	1	1	1	4	1	0	20	2	1	1	2	1	1	1	1	1	0	0	1	1	1	1	1	1	1
90697	ctrl	0	Female	46	1	3	1	1	0	0	10	2	1	5	3	1	1	1	2	1	0	0	1	1	1	1	1	0	0	1	1	1	1	1
90698	ctrl	0	Male	35	1	3	1	4	0	0	20	2	1	2.5	4	1	1	1	1	1	0	0	1	1	1	2	2	1	1
90699	trt	1	Female	50	1	2	1	1	1	0	7.5	2	1	4	3	1	1	1	1	1	0	0	1	1	1	1	1	0	0	1	1	1	1	1
90700	trt	0	Female	32	1	1	5	2	0	0	20	2	1	1	5	1	1	1	2	2	0	0	1	1	1	2	1	1	1
90701	ctrl	1	Female	69	1	3	4	3	1	0	17.5	2	0		0	1	1	1	1	1	0	0	1	1	1	1	1	0	0	1	1	1	1	1
90702	ctrl	0	Male	33	1	3	1	3	0	0	25	3	0		0	1	1	1	1	1	0	0	1	1	1	1	1	0	1	1	1	1	1	1
90703	ctrl	0	Male	45	1	4	2	1	1	0	40	2	1	1	3	1	1	2	1	2	0	0	1	1	1	1	2	0	1	1	1	1	1	2
90704	trt	1	Female	60	1	3	1	2	1	0	17.5	2	1	3	4	1	1	1	1	1	0	0	1	1	1	1	1	0	0	1	1	1	1	1
90705	ctrl	0	Female	45	1	3	1	3	0	1	20	1	1	7	5	1	1	1	1	1	0	0	1	1	1	1	2	0	0	1	1	1	1	1
90706	ctrl	0	Male	23	1	3	1	2	0	1	17.5	2	1	1	3	1	1	1	1	1	0	0	1	1	1	2	2	0	0	1	1	1	2	2
90707	trt	0	Female	54	1	2	1	2	0	1	22.5	1	1	5	4	1	1	1	1	2	0	0	1	1		2	1	0	1	1	1	1	1	1
90708	trt	1	Male	63	1	3	6	0	1	0	50	1	1	1	2	2	1	1	3	1	0	0	2	1	2	2	1	0	0	2	1	2	2	1
90709	ctrl	0	Male	18	1	1	5	0	1	0	25.5	2	0		0	1	1	1	1	1	1	1						0	0	1	1	1	1	1
90710	trt	0	Female	35	1	2	3	1	1	0	30	1	1	8	3	1	1	1	1	2	1	1						1	1
90711	trt	0	Female	57	1	3	1	2	0	0	17.5	1	1	20	3	1	1	1	3	1	0	0	1	1	1	1	1	1	1
90712	trt	0	Male	37	1	3	1	1	0	0	6	2	1	1	3						0	0	1	1	1	1	1	0	1	1	1	1	1	1
90713	trt	1	Male	73	1	3	4	3	1	1	15	2	1	6	5	1	1	1	1	1	0	0	1	1	1	1	1	0	0	1	1	1	1	1
90714	ctrl	1	Male	60	1	3	1	0	1	0	17.5	1	1	1	3	2	1	2	3	1	0	0	2	2	3	3	1	0	0	2	1	2	2	1
90715	ctrl	0	Female	46	1	2	1	1	0	0	20	2	1	1	5	1	1	1	1	1	1	1						0	1	1	1	1	1	2
90716	trt	0	Female	74	1	4	4	0	1	0	3.5	3	1	12	3	2	1	1	2	2	0	0	2	1	1	2	2	0	0	2	2	2	3	3
90717	ctrl	1	Male	42	1	3	1	1	0	0	17.5	2	1	1	5	1	1	1	1	1	0	0	1	1	1	1	1	0	0	1	1	1	1	1
90718	ctrl	0	Female	39	1	1	6	1	1	0	40	1	1	2	3	1	1	1	1	1	1	1						0	0	1	1	1	1	2
90719	trt	0	Female	67	1	2	4	1	1	0	13	1	1		5	1	1	1	1	2	0	1	1	1	1	1	3	0	1
90720	trt	1	Male	68	1	3	4	3	1	0	20	2	0		0	1	1	1	1	1	0	0	2	1	1	2	1	0	0	2	2	1	2	1
90721	ctrl	0	Male	28	1	3	1	1	1	1	20	2	1	3	5	1	1	1	1	1	0	0	1	1	1	1	1	0	0	1	1	1	1	1
90722	ctrl	0	Male	70	1	3	4	0	1	1	14	1	1	10	1	1	1	1	1	1	0	0	1	1	1	1	1	0	1	1	1	1	1	1
90723	trt	1	Female	44	1	3	3	1	1	0	10	3	1	4	2	1	1	1	1	1	0	0	1	1	1	1	1	0	0	1	1	1	1	1
90724	trt	0	Male	43	1	3	1	4	0	0	15	2	0		0	1	1	1	1	1	1	1						1	1
90725	ctrl	0	Female	56	1	3	3	0	1	1	10	1	1	3	3	2	2	2	3	2	0	0	2	2	2	3	1	0	0	2	2	2	3	2
90726	ctrl	1	Male	52	1	3	6	1	1	1	12	1	1	2	5	1	1	1	1	2	0	0	2	2	1	1	1	0	0	2	2	1	1	1
90727	ctrl	1	Female	53	1	3	1	1	0	0	20	1	1	2	5	1	1	1	1	2	0	0	1	1	1	1	1	0	0	1	1	1	1	1
90728	trt	0	Female	49	1	3	1	3	1	0	12.5	2	1	2	3	1	1	1	2	1	0	0	1	1	1	2	1	0	0	1	1	1	2	1
90729	ctrl	1	Male	42	0	3	1	4	0	0	14	2	1	2	3	1	1	1	1	1	0	0	1	1	1	1	1	0	0	1	1	1	1	1
90730	ctrl	0	Male	42	1	3	1	1	0	0	12.5	2	1	4	3	1	1	1	1	1	0	0	1	1	1	1	1	1	1
90731	trt	1	Female	59	1	3	1	3	0	0	6	3	1	3	5	1	1	1	1	1	0	0	1	1	1	2	1	0	0	1	1	1	1	1
90732	ctrl	0	Male	76	1	2	4	0	1	0	8	3	1	6	5	1	1	2	2	2	0	0	1	1	1	2	2	0	1	2	2	2	2	2
90733	trt	0	Female	54	1	3	3	0	1	0	30	1	1	1	3	1	1	3	1	1	1	1						1	1
90734	trt	0	Male	57	1	3	4	4	1	1	40	2	1	1	4	2	2	3	3	3	1	1						0	1
90735	ctrl	0	Male	23	1	3	2	3	1	0	40	1	1	6	4	1	1	1	1	1	0	0	1	1	1	2	1	0	1	1	2	2	2	2
90736	ctrl	0	Female	57	1	3	2	4	1	1	25	1	1	1	3	2	1	1	2	1	0	1	2	2	1	3	2	0	0	2	1	1	2	1
90737	ctrl	0	Female	30	1	3	3	1	0	0	20	2	1	1	4	1	1	1	1	1	0	0	1	1	1	1	1	0	1
90738	trt	0	Female	64	1	3	4	1	1	0	20	2	1	1	4	1	1	1	1	1	0	0	1	1	1	1	1	0	1	1	1	1	1	1
90739	trt	1	Male	53	1	3	3	3	0	0	50	2	1	2	5	1	1	1	1	1	0	0	1	2	1	1	1	0	0	2	1	1	1	1
90740	ctrl	0	Male	62	1	1	6	2	1	0	14	1	1	5	1	1	1	1	1	3	0	0	1	1	1	1	2	0	1	1	1	1	1	2
90741	ctrl	0	Male	70	1	2	4	3	1	0	25	2	1	10	5						0	0	1	1	1	1	1	0	0	2	2	2	3	1
90742	trt	1	Female	35	1	3	1	3	0	0	10	3	1	1	2	1	1	1	1	1	0	0	1	1	1	1	1	0	0	1	1	1	1	1
90743	ctrl	1	Female	24	1	3	1	1	1	0	20	2	1	2	3						0	0	1	1	1	1	1	0	0	1	1	1	1	1
90744	trt	0	Female	36	1	3	1	3	1	1	12.5	2	1	1	5	1	1	1	1	1	1	1						1	1
90745	trt	0	Male	70	1	3	4	0	1	0	14	2	1			1	1	1	1	1	0	0	2	1	1	1	2	0	1
90746	trt	0	Male	36	1	1	1	0	1	0	20	2	1	1	2	1	1	1	1	1	0	1	1	1	1	1	1	1	1
90747	ctrl	0	Female	54	1	3	1	0	0	0	30	1	1	3	4	1	1	2	1	1	0	0	1	1	1	1	1	0	1	1	1	1	1	2
90748	trt	1	Female	39	1	1	1	3	0	0	10	2	1	3	3	1	1	1	1	1	0	0	1	1	1	1	1	0	0	1	1	1	1	1
90749	ctrl	0	Female	43	1	3	2	2	1	0	20	2	1	4	5	2	1	1	2	3	0	0	2	1	1	2	2	0	1	2	2	2	2	3
90750	trt	0	Male	55	1	3	1	0	1	0	30	2	1	3	5	2	1	2	3	1	1	1						0	1	1	1	2	2	1
90751	ctrl	0	Male	60	1	3	1	0	1	0	10	2	0		0	1	1	1	1	1	0	0	1	1	1	1	1	0	0	1	1	1	1	1
90752	ctrl	1	Female	59	1	3	1	3	0	0	20	1	1	4	4	2	1	2	1	1	0	0	2	1	1	1	2	0	0	2	1	1	1	1
90753	ctrl	0	Male	43	1	3	3	1	1	0	20	1	1	1	2	1	1	1	1	1	0	0	1	1	1	1	1	1	1
90754	ctrl	0	Female	45	1	2	1	1	1	0	20	1	1	3	3	1	1	1	1	2	0	0	1	1	1	1	1	0	1	2	1	1	2	1
90755	trt	0	Male	46	1	3	1	1	0	1	17.5	2	1	2	2	1	1	1	1	1	0	0	1	1	1	1	1	0	0	1	1	1	1	1
90756	trt	1	Male	22	1	3	1	2	0	0	20	2	1	2	3	1	1	1	1	1	0	0	1	1	1	1	1	0	0	1	1	1	1	1
90757	trt	0	Male	69	1	3	6	4	1	0	11	3	1	3	3	1	1	1	2	1	0	0	1	1	1	2	1	0	1	1	1	1	2	1
90758	ctrl	0	Female	32	1	3	1	2	1	0	15	3	1	4	5	1	1	1	1	1	1	1						0	0	1	1	1	2	1
90759	ctrl	1	Female	69	1	4	4	2	1	0	7	3	0		0	2	1	1	2	1	0	0	2	1	2	2	1	0	0	2	1	1	2	1
90760	trt	0	Female	63	1	3	4	1	1	0	5	2	1	8	4	2	1	2	2	2	0	0	2	1	2	2	2	0	1	2	2	2	2	2
90761	trt	1	Male	44	1	3	1	2	0	0	17.5	1	1	2	5	1	1	1	1	1	0	0	1	1	1	1	1	0	0	1	1	1	1	1
90762	ctrl	0	Male	54	1	3	1	5	0	0	22.5	1	0		0	1	1	1	1	1	0	1	1	1	1	1	1	0	1	1	1	1	1
90763	ctrl	0	Male	44	1	3	1	3	0	0	20	1	1	1	4	1	1	1	1	2	0	0	1	1	1	1	2	0	0	1	1	1	1	2
90764	trt	1	Male	58	1	3	1	3	0	0	20	2	1	2	4	1	1	1	1	1	0	0	1	1	1	1	1	0	0	1	1	1	1	2
90765	ctrl	0	Male	30	1	3	1	1	0	0	30	2	1	2	3	1	1	1	1	1	1	1						0	1
90766	trt	1	Male	53	1	3	1	1	0	1	20	2	1	1	5	1	1	1	1	2	0	0	1	1	1	1	1	0	0	1	1	1	1	1
90767	trt	0	Male	67	1	3	4	0	1	0	7	1	1	1	2	1	1	1	1	1	0	0	1	1	1	1	1	0	1	1	1	1	1	1
90768	ctrl	0	Female	39	1	3	1	2	0	0	25	1	1	3	3	1	1	1	1	2	1	1						1	1
90769	trt	0	Female	50	1	3	4	1	0	0	20	2	1	5	2	2	1	2	2	1	1	1						0	1	1	1	1	1	1
90770	ctrl	0	Male	63	1	3	1	4	1	0	5	3	1	20	3	1	1	1	3	2	0	0	1	1	1	2	1	1	1
90771	trt	0	Female	57	1	1	1	0	1	0	7	3	1	4	4	1	1	1	2	1	0	0	1	1	1	1	1	0	1
90772	trt	0	Male	58	1	3	4	3	1	0	10	2	1	2	5	2	1	2	3	1	0	0	2	1	3	3	2	0	0	2	1	2	2	2
90773	ctrl	0	Female	49	1	2	1	2	0	0	10	2	1	1	2	1	1	1	1	1	1	1						0	0	1	2	2	2	1
90774	ctrl	0	Male	50	1	3	1	3	0	0	22.5	1	1	1	5	1	1	1	1	1	0	1	1	1	1	1	2	0	1	1	1	1	3	1
90775	trt	1	Female	46	1	3	1	2	1	1	12.5	2	1	10	3	1	1	1	1	1	0	0	1	1	1	1	1	0	0	1	1	1	1	1
90776	trt	0	Female	26	1	3	1	4	0	0	15	1	1	30	4	1	1	1	1	1	0	0	1	1	1	1	1	0	1
90777	trt	0	Male	59	1	3	1	1	0	0	20	2	1	1	2	1	1	1	1	1	0	0	1	1	1	1	1	0	1	1	1	1	1	1
90778	trt	0	Male	48	1	3	2	0	1	0	20	1	1	1	3	1	1	1	1	3	0	0	1	1	2	1	2	0	0	1	1	2	2	2
90779	ctrl	0	Female	44	1	1	1	1	1	0	20	1	1	12.5	2	1	1	1	1	2	0	1	1	1	1	1	3	0	1	1	1	1	2	1
90780	trt		Female	73	1	3	4	0	1	0	9	1	1	1	3	1	1	1	2	1	0	0	2	1	1	2	1
90781	ctrl	0	Female	43	1	3	1	3	0	0	12.5	1	1	2	5	1	1	1	1	1	0	1	1	1	1	1	1	0	1	1	1	1	1	2
90782	trt	0	Male	19	1	1	1	1	0	0	15	1	0		0	1	1	1	1	1	0	0	1	1	1	1	1	0	0	1	1	1	1	1
90783	trt	1	Male	35	1	3	1	3	0	0	15	3	1	1	3	1	1	1	1	1	0	0	1	1	1	1	1	0	0	1	1	1	1	1
90784	ctrl	1	Female	44	1	3	1	3	1	1	20	3	1	4	5	1	1	1	1	2	0	0	1	1	1	1	1	0	0	1	1	1	2	1
90785	ctrl	0	Female	57	1	3	1	2	0	0	12.5	2	1		3	1	1	1	1	1	0	0	1	1	1	1	1	0	1	1	1	1	1	1
90786	trt	1	Female	57	1	3	1	2	0	0	20	2	1	3	5	1	1	1	1	1	0	0	1	1	1	1	1	0	0	1	1	1	1	1
90787	trt	0	Male	40	1	3	1	2	0	1	20	1	1	15	3	1	1	1	2	1	1	1						0	1	1	1	1	1	2
90788	trt	0	Female	42	1	3	1	1	0	0	20	2	1	2	3	1	1	1	2	1	0	0	2	1	2	2	2	0	1	1	1	1	1	1
90789	trt	1	Male	38	1	3	1	1	0	0	17.5	3	1	1	5	1	1	1	1	1	0	0	1	1	1	1	1	0	0	1	1	1	1	1
90790	ctrl	0	Male	30	1	1	1	1	0	0	20	1	1	5	5	2	1	2	2	2	1	1						1	1
90791	ctrl	1	Female	42	1	3	3	0	1	0	25	1	1	2	4	1	1	1	1	1	0	0	1	1	1	1	1	0	0	1	1	1	1	1
90792	ctrl	0	Female	50	1	3	1	1	1	0	20	1	1		4						0	1	1	1	1	1	2	0	1	1	1	1	1	1
90793	trt	0	Male	74	1	3	1	3	1	0	20	2	1	5	3	1	1	1	2	1	0	0	1	1	1	2	1	0	1	1	1	1	1	1
90794	trt	0	Female	37	1	1	1	3	0	0	17.5	2	1	3.5	3	1	1	1	1	2	0	0	1	1	2	2	1	0	1	1	1	1	2	1
90795	trt	1	Female	56	1	3	1	4	0	0	40	2	1	1	3	2	1	1	2	1	0	0	2	1	2	2	2	0	0	2	1	1	2	1
90796	ctrl	1	Female	38	1	3	1	2	0	0	20	2	1	1	1	1	1	1	2	1	0	0	2	1	2	2	1	0	0	2	1	1	2	1
90797	ctrl	1	Male	30	1	3	1	1	1	0	25	1	1	3	2	1	1	1	1	1	0	0	1	1	1	1	1	0	0	1	1	1	1	1
90798	trt	0	Male	63	1	2	4	3	1	1	40	2	1	4	5	2	1	2	2	1	0	0	2	1	2	1	1	0	1	2	2	2	1	1
90799	trt	1	Female	34	1	2	1	2	1	0	17.5	1	1	2	5	1	1	1	1	3	0	0	2	1	1	2	2	0	0	2	1	2	2	2
90800	trt	0	Male	45	1	3	1	1	1	0	20	1	1	2	2	1	1	1	1	1	0	0	1	1	1	1	1	0	1	1	1	1	1	1
90801	ctrl	0	Female	28	1	1	1	1	0	0	15	2	1	3	5	1	1	1	1	1	0	1	1	1	1	1	2	0	1	2	1	1	1	1
90802	ctrl	0	Female	56	1	3	3	0	0	0	22.5	2	1	2	5	2	2	2	3	1	0	0	2	2	2	2	1	0	0	2	2	2	2	1
90803	ctrl	1	Female	48	1	1	1	1	1	0	8	2	1	3	5	1	1	1	1	1	0	0	1	1	1	1	1	0	0	1	1	1	2	1
90804	ctrl	1	Male	31	1	3	2	2	1	0	15	2	1	1	3	1	1	1	1	2	0	0	1	1	1	1	2	0	0	1	1	1	2	1
90805	ctrl	1	Male	43	1	4	6	0	1	0	20	1	1	3	2	2	1	2	2	1	0	0	2	2	2	3	2	0	0	2	2	2	3	2
90806	ctrl	1	Male	64	1	1	4	1	0	0	15	2	1	4	3	1	1	1	1	1	0	0	1	1	1	1	1	0	0	1	1	1	2	1
90807	ctrl	1	Male	68	1	3	4	2	1	0	10	3	1	2	3	2		2	2	2	0	0	2	1	2	2	1	0	0	2	1	1	2	1
90808	ctrl	0	Male	35	1	3	1	4	0	0	20	2	1	4	2	1	1	1	2	1	0	0	1	1	1	1	1	0	1	1	1	1	1	1
90809	ctrl	1	Female	34	1	3	1	4	0	0	17.5	1	1	10	5	1	1	1	1	1	0	0	1	1	1	1	1	0	0	1	1	1	1	1
90810	ctrl	0	Male	49	1	3	1	4	1	0	40	3	1	3	5	1	1	1	1	3	0	0	1	1	1	2	1	0	1	1	1	1	1	1
90811	trt	0	Male	76	1	4	4	0	1	0	40	1	0		0	1	2	1	1	1	0	0	1	1	1	1	1	0	0
90812	trt	0	Male	66	1	2	4	0	1	0	30	1	1	1	3	1	1	1	1	1	0	0	1	1	1	1	1	0	1	1	1	1	1	1
90813	trt	1	Male	31	1	3	1	0	0	0	20	1	1	1	2	1	1	1	1	1	0	0	2	1	1	2	1	0	0	1	1	1	1	1
90814	ctrl	0	Female	22	1	1	5	2	0	0	8	3	0		0	1	1	1	1	1	0	0	1	1	1	1	1	0	1	1	1	1	2	2
90815	ctrl	0	Female	62	1	3	4	1	1	0	25	1	1	18	3	1	1	1	2	3	0	1	1	1	1	2	3	1	1
90816	trt	0	Male	46	1	2	1	1	0	0	22.5	1	1	2.5	2	2	1	2	2	1	0	0	2	1	2	2	2	0	1	2	1	2	2	2
90817	ctrl	0	Female	37	1	3	5	2	0	0	20	2	1	2	3	1	1	1	1	1	0	0	1	1	1	1	1	0	0	1	1	1	1	1
90818	trt	1	Female	37	1	3	3	4	0	0	10	3	1	1	2	1	1	1	1	1	0	0	1	1	1	1	1	0	0	1	1	1	1	1
90819	trt	0	Male	49	1	2	1	3	0	0	20	1	1	1	3	1	1	1	1	1	0	0	1	1	3	1	1	0	0	2	1	2	2	2
90820	trt	0	Male	43	1	3	1	5	0	1	20	2	0		0	1	1	1	1	1	1	1						0	1	1	1	1	2	1
90821	trt	0	Female	24	1	1	2	4	1	0	60	1	1	1	4	1	1	1	1	2	1	1						1	1
90822	trt	0	Male	41	1	3	4	2	1	0	20	2	1	1	3	1	1	1	1	1	1	1						1	1
90823	ctrl	0	Male	48	1	1	1	1	0	0	20	2	1	1	3	1	1	1	1	2	0	0	1	1	1	1	1	0	0	1	1	1	1	2
90824	trt	0	Female	49	1	2	1	1	1	0	17.5	1	1	2	2	1	1	1	2	1	1	1						0	1	1	1	1	1	2
90825	trt	0	Female	44	1	3	6	4	1	1	25	1	1	2	5	1	1	1	1	2	0	0	1	1	2	1	2	0	0	1	1	2	2	2
90826	ctrl	0	Female	64	1	2	4	1	1	0	10	2	1	3	3	2	1	1	2	1	0	0	2	1	1	2	1	0	1	2	1	2	3	1
90827	trt	0	Female	35	1	3	1	3	0	0	5	2	1	10	3	1	1	1	1	1	0	1	1	1	1	1	2	0	1	1	1	1	1	1
90828	trt	0	Female	49	1	3	1	3	0	1	20	1	1	1	3	1	1	1	1	1	0	1	1	1	1	1	1	0	0	1	1	1	1	1
90829	trt	0	Male	53	1	1	2	1	1	1	25	1	1	5	3	2	1	2	3	2	0	1	2	1	2	3	2	0	1	2	2	2	2	2
90830	ctrl	0	Female	63	1	2	4	1	1	0	25	2	1	1	3	2	1	2	3	3	0	0	2	2	2	2	2	0	1	2	2	3	3	3
90831	ctrl	0	Female	40	1	2	1	1	0	0	20	2	1	2	5	1	1	1	1	1	0	1	1	1	1	1	1	1	1
90832	ctrl	0	Male	66	1	3	4	3	1	0	20	1	0		0	2	1	2	2	1	0	0	2	1	1	1	1	0	1	2	1	1	1	1
90833	trt	1	Female	62	1	3	3	0	1	0	35	1	1	1	1	2	2	2	2	2	0	0	2	2	2	3	1	0	0	2	2	2	2	1
90834	ctrl	0	Male	62	1	1	4	4	1	0	25	2	1	2	4	2	1	2	2	1	0	0	2	1	2	2	1	1	1
90835	trt	0	Male	54	1	3	1	0	0	1	30	1	1	1	3	1	1	1	2	1	0	0	1	1	1	1	1	1	1
90836	trt	0	Female	21	1	3	3	2	1	1	25	1	1		1	2	1	2	3	3	0	0	2	1	2	3	2	1	1
90837	ctrl	0	Female	35	1	3	3	1	1	0	51	2	1	2	3	1	1	1	1	1	0	0	1	1	1	1	1	0	1	1	1	1	1	1
90838	ctrl	1	Female	37	1	3	1	3	1	0	15	1	1	4	4	1	1	1	2	1	0	0	1	1	1	2	1	0	0	1	1	1	2	1
90839	trt	1	Male	57	1	3	1	4	1	0	20	2	0		0	1	1	1	1	1	0	0	1	1	1	1	2	0	0	1	1	1	2	2
90840	trt	1	Female	47	1	3	1	1	0	0	30	1	1	1	3	2	1	2	2	2	0	0	2	1	2	2	1	0	0	2	1	2	2	2
90841	ctrl	1	Female	59	1	3	1	3	0	1	20	2	0		0	1	1	1	1	1	0	0	1	1	1	1	1	0	0	1	1	1	1	1
90842	ctrl	0	Male	32	0	1	2	2	1	0	20	1	1	3	5	1	1	1	1	2	0	1	1	1	1	1	2	0	0	1	1	1	1	1
90843	trt	0	Female	42	1	2	1	2	1	0	20	2	1		3	1	1	1	1	1	0	1	1	1	1	1	2	0	1	1	1	1	1	2
90844	ctrl	0	Male	42	1	3	1	1	0	0	25	1	1	2	5	1	1	1	1	1	0	0	1	1	1	1	1	0	0	1	1	1	1	1
90845	trt	0	Female	35	1	3	1	1	0	0	17.5	1	1	1	3	1	1	1	2	1	0	1	2	1	1	2	2	0	1	1	1	1	2	1
90846	ctrl	1	Female	57	1	3	1	3	0	1	10	2	1	2	5	1	1	1	1	2	0	0	1	1	1	2	2	0	0	1	1	1	2	2
90847	trt	0	Female	44	1	3	1	1	0	0	15	1	1	2	5	1	1	2	2	1	0	0	1	1	2	2	2	1	1
90848	ctrl	0	Male	25	1	1	1	1	0	0	22.5	1	1	1	3	1	1	1	1	1	0	1	1	1	1	2	1	0	1	1	1	1	1	1
90849	ctrl	0	Male	46	1	3	2	2	1	0	17.5	1	1	5	3	1	1	1	2	2	0	0	3	3	3	3	3	0	1	1	2	2	1	2
90850	ctrl	0	Female	68	1	3	4	0	1	0	20	1	1	2	3	2	1	2	2	1	0	0						0	0
90851	trt	0	Female	49	1	3	1	4	0	0	12	2	1	6	5	1	1	1	1	1	0	0	1	1	1	1	1	0	1	1	1	1	1	1
90852	ctrl	0	Female	26	1	1	1	1	0	0	10	2	1	1	4	1	1	1	1	1	0	0	1	1	1	1	1	0	1	1	1	1	1	1
90853	trt	0	Female	51	1	1	1	1	1	0	20	1	1	2	4	1	1	1	1	1	0	1	1	1	2	1	2	0	1	1	1	1	1	1
90854	trt	1	Male	33	1	3	1	3	0	0	20	2	1	10	4	1	1	1	1	1	0	0	1	1	1	1	1	0	0	1	1	1	1	1
90855	trt	1	Female	62	1	3	4	1	1	1	22.5	2	1	1	3	1	1	1	2	2	0	0	1	1	1	1	1	0	0	1	1	1	1	1
90856	ctrl	0	Male	61	1	2	1	0		0	30	1	1	2	2	2	1	2	2	1	1	1						1	1
90857	ctrl	0	Female	28	1	3	1	4		1	8.5	1	1	1	3	2	1	1	3	2	0	0	2		2	3	2	1	1
90858	trt	0	Female	37	1	3	1	2	0	0	5	3	1	2	5	1	1	1	1	1	0	0	1	1	1	1	1	1	1
90859	trt	0	Male	41	1	3	1	1	0	0	30	1	1	1	5	2	1	1	1	1	0	0	1	1	1	1	1	0	1	1	1	1	1	1
90860	ctrl	0	Female	55	1	1	1	0	0	0	30	2	1	1	4	1	1	1	1	1	0	0	1	1	1	1	1	0	0	1	1	1	1	1
90861	ctrl	0	Male	68	1	3	4	1	1	0	10	2	1	4	3	1	1	1	1	2	0	0	1	1	1	1	1	0	1	2	2	3	1	1
90862	trt	1	Female	25	1	3	3	2	0	0	3	3	1	1	1	1	1	1	1	2	0	0	1	1	1	2	1	0	0	1	1	1	1	1
90863	trt	0	Female	54	1	3	1	1	0	1	15	1	1	4	5	1	1	1	1	2	0	0	1	1	1	1	1	0	0	1	1	1	1	2
90864	ctrl	0	Male	50	1	3	1	1	0	1	10	3	1	6	3	1	1	1	2	1	0	0	1	1	1	1	1	0	0	1	1	1	1	1
90865	ctrl	0	Female	41	1	3	1	1	0	0	17.5	2	1	3	4	1	1	1	1	2	0	0	1	1	1	1	1	1	1
90866	trt	1	Male	39	1	3	1	3	0	0	10	3	1	8	4	1	1	1	1	1	0	0	1	1	1	1	1	0	0	1	1	1	2	1
90867	trt	0	Female	31	1	4	2	1	1	1	20	2	1	1	2	1	1	1	1	1	0	0	1	1	1	1	1	0	0	1	1	1	1	1
90868	ctrl	1	Male	36	1	3	1	2	0	0	7.5	3	1	2	2	1	1	1	1	1	0	0	1	1	1	1	1	0	0	1	1	1	1	1
90869	trt	0	Male	53	1	1	4	3	1	1	42.5	2	1	2	4	2	2	2	2	2	0	1	3	2	3	3	2	0	0	2	2	2	2	2
90870	ctrl	0	Male	66	1	2	4	0	1	0	25	2	1	3	4	2	1	1	2	1	0	1	1	1	1	1	1	0	0	2	1	1	1	1
90871	trt	0	Male	55	1	3	4	2	0	0	20	1	1	1	2	1	1	1	1	1	0	0	2	1	1	1	1	0	0	2	1	1	1	1
90872	ctrl	1	Male	48	1	3	1	2	1	0	40	1	1	2	3	1	1	1	1	1	0	0	1	1	1	1	1	0	0	1	1	1	1	1
90873	trt	0	Female	46	1	2	1	1	1	0	25	1	1	3	3	1	1	1	1	1	0	0	1	1	1	1	1	1	1
90874	ctrl	0	Female	68	1	1	4	0	1	0	20	1	1	10	1	2	1	1	1	1	0	0	1	1	2	2	1	0	1	2	1	1	2	1
90875	ctrl	0	Male	44	1	3	1	2	0	0	20	2	1	4	1	1	1	1	1	1	0	0	1	1	1	2	1	0	1	1	1	1	1	1
90876	trt	0	Female	43	1	3	3	1	1	1	20	2	1	2	3	1	1	1	1	1	0	0	2	1	2	3	1	0	1	2	1	2	3	2
90877	ctrl	0	Female	42	1	1	1	1	1	0	20	1	0		0	1	1	1	1	1	1	1						1	1
90878	trt	0	Male	33	1	4	2	1	1	0	14	1	1	3	2	1	1	1	1	1	0	0	2	1	1	2	1	1	1
90879	trt	0	Male	59	1	2	1	2	0	0	30	3	1	2	4	1	1	1	1	1	0	0	1	1	1	1	1	0	1	1	1	1	1	1
90880	trt	1	Female	65	1	4	4	0	1	0	20	1	1	3	2	1	1	1	2	2	0	0	2	1	2	2	2	0	0	2	1	2	2	2
90881	ctrl	0	Female	44	1	3	3	1	0	0	20	2	1	1	3	2		2	3	2	0	0	2	2	2	2	1	0	1	2	2	2	2	1
90882	trt	0	Female	42	1	1	3	1	1	0	15	1	1	3	4	1	1	1	1	1	0	0	1	1	1	1	1	1	1
90883	trt	0	Female	57	1	3	1	2	0	0	11	2	1	2	4	1	1	2	1	2	0	0	1	1	1	1	1	0	1	1	1	1	1	1
90884	trt	0	Male	73	1	3	4	0	1	0	40	1	1	5	3	1	1	1	3	1	0	1	2	1	3	3	2	0	0	2	2	2	2	1
90885	ctrl	1	Male	45	1	2	1	2	0	0	20	3	1	5	5	1	1	1	2	1	0	0	3	2	3	2	1	0	0	2	2	2	2	1
90886	trt	0	Female	43	1	3	3	1	0	0	10	2	1	1	5	1	1	1	1	1	0	0	1	1	1	1	1	0	1	1	1	1	1	1
90887	ctrl	1	Male	43	1	3	1	2	0	0	20	3	1	1	5	1	1	1	1	1	0	0	1	1	1	1	1	0	0	1	1	1	1	1
90888	ctrl	1	Female	47	1	3	6	3	0	0	40	2	1	1	2	1	1	2		2	0	0	1	1	2	2	2	0	0	1	1	1	2	2
90889	trt	0	Female	49	1	2	1	1	0	0	20	2	1	3	3						0	0	1	1	1	1	1	1	1
90890	trt	0	Male	72	1	3	4	4	1	0	22.5	1	1	1	3	1	1	1		2	0	1	1	1	1	1	1	0	1	1	1	2	1	2
90891	ctrl	1	Male	27	1	3	1	4	0	0	17.5	2	1	5	5	1	1	1	1	1	0	0	2	2	2	2	1	0	0	1	1	1	1	1
90892	ctrl	0	Male	48	1	3	1	0	0	0	50	1	1	3	4	1	1	1	1	1	1	1						1	1
90893	ctrl	0	Female	34	1	3	1	2	0	0	20	2	1	4	5	1	1	1	1	1	0	0	1	1	1	2	1	0	1	1	1	1	1	1
90894	trt	1	Female	54	1	3	1	1	0	0	20	3	1	6	2	1	1	1	1	2	0	0	1	2	2	1	1	0	0	1	1	1	1	1
90895	ctrl	0	Female	52	1	4	2	1	1	0	10	3	1	1	3	1	1	1	1	2	0	0	1	1	1	2	1	0	1	1	1	2	2	2
90896	trt	1	Female	55	1	3	4	2	0	0	20	1	1	1	5	2	1	1	1	1	0	0	1	1	1	2	1	0	0	1	1	1	2	1
90897	ctrl	0	Female	44	1	3	1	3	0	0	25	3	1	4	3	1	1	1	1	1	0	0	1	1	1	1	1	0	1	2	1	1	2	1
90898	ctrl	1	Male	35	1	3	1	2	0	0	12.5	3	1	1	3	1	1	1	2	1	0	0	2	1	2	2	1	0	0	2	1	1	2	1
90899	trt	0	Female	27	1	1	1	1	0	0	20	2	1	1	1	2	1	1	1	1	0	0	1	1	1	1	1	1	1
90900	trt	1	Female	42	1	3	1	2	0	0	15	3	1	5	4	1	1	1	1	1	0	0	1	1	1	1	1	0	0	1	1	1	1	1
90901	ctrl	0	Male	28	1	3	1	1	0	0	12.5	3	1	6	1	1	1	2	1	1	0	0	1	1	1	1	1	0	1	1	1	1	1	1
90902	trt	0	Female	37	1	2	1	3	0	0	30	2	0		0	1	1	1	1	1	0	0	2	1	2	2	1	0	1	1	1	1	1	1
90903	trt	1	Male	40	1	3	1	1	1	0	42.5	2	1	2	3	1	1	1	1	1	0	0	1	1	1	1	1	0	0	1	1	1	1	1
90904	trt	0	Male	72	1	2	4	1	1	0	15	1	1	2	3	2	1	1	2	1	0	0	1	1	1	2		0	1	1	1	1	1	1
90905	trt	0	Female	33	1	3	1	3	0	0	20	2	1	7	2	1	1	1	1	1	0	0	1	1	1	1	2	0	0	1	1	1	1	1
90906	ctrl	0	Male	50	1	3	1	2	0	0	27.5	1	1	2	3	1	1	1	2		0	0	1	1	1	1	1	1	1
90907	ctrl	1	Female	52	1	3	1	1	0	0	25	2	0		0	2	1	2	3	1	0	0	2	2	2	1		0	0	2	2	2	3	1
90908	trt	0	Male	53	1	1	1	0	0	0	7.5	2	1	2	3	1	1	1	1	1	0	1	1	1	1	1	2	0	1	1	1	1	2	2
90909	trt	0	Female	68	1	3	4	0	1	0	22.5	1	1	6	3	2	2	2	3	2	0	0	2	2	2	3	2	0	1	2	2	2	2	2
90910	trt	0	Female	28	1	3	2	1	1	0	12.5	3	1	1	3	1	1	1	1	2		1							1
90911	ctrl	0	Male	32	1	3	2	0	1	0	20	2	1	2	4	1	1	1	1	2	0	1	1	1	1	1	1	0	1	1	1	1	1	1
90912	ctrl	1	Male	38	1	3	6	3	0	0	15	2	1	1	5	1	1	1	1	1	0	0	1	1	1	1	1	0	0	1	1	1	1	1
90913	ctrl	0	Male	55	1	2	3	1	1	0	15	2	1	1.5	4	1	1	1	2	2	0	0	2	1	2	1	2	0	1	2	1	1	2	2
90914	trt	1	Male	51	1	1	1	2	0	0	25	2	1	2	4	2	2	2	3	1	0	0	1	1	1	1	1	0	0	1	2	2	2	1
90915	trt	1	Female	51	1	3	1	1	0	1	20	1	1	2	5	1	1	1	1	1	0	0	1	1	1	1	1	0	0	1	1	2	1	1
90916	ctrl	0	Male	63	1	2	1	5	0	0	20	1	1	1	3	1	1	1	1	1	1	1						1	1
90917	trt	1	Female	39	1	3	6	3	1	1	20	1	1	7	5	2	2	2	2	3	0	0	2	3	2	3	1	0	0	2	2	2	2	1
90918	ctrl	0	Male	64	1	3	4	3	1	0	15	2	1	4	3	1	1	1	2	3	0	1	1	1	2	1	2	0	0	1	1	2	2	2
90919	ctrl	1	Female	56	1	3	1	2	0	0	15	3	0		0	1	1	1	1	1	0	0	1	1	1	2	2	0	0	1	1	1	1	1
90920	ctrl	1	Male	38	1	3	1	1	0	1	17.5	2	1	3	5	1	1	1	1	1	0	0	1	1	1	2	1	0	0	1	1	1	2	1
90921	trt	0	Male	50	1	3	1	1	0	0	15	2	1	2	5	1	1	1	1	1	0	0	1	1	1	1	1	0	1	1	1	1	1
90922	trt	0	Female	59	1	1	6	0	1	0	20	2	1	1	2	2	1	1	2	1	0	1	2	1	2	2	1	0	1	2	2	2	2	1
90923	ctrl	0	Female	31	1	3	1	3	0	0	18	3	1	1	5	1	1	1	1	2	0	0	1	1	1	1	2	0	1	2	1	1	1	2
90924	ctrl	1	Male	36	1	3	6	1	0	0	20	3	1	3.5	3	1	1	1	1	1	0	0	1	1	1	1	1	0	0	1	1	1	2	1
90925	trt	1	Female	68	1	3	4	0	1	0	8.5	2	1	5.5	2	1	1	1	1	1	0	0	1	1	1	1	1	0	0	1	1	1	1	2
90926	trt	0	Male	53	1	2	1	2	0	0	20	3	1	10	5	1	1	1	1	2	0	0	1	1	1	1	1	0	1	1	1	1	1	2
90927	trt	1	Male	47	1	1	3	1	1	0	19	1	1	3	1	1	1	1	1	1	0	0	1	1	1	1	1	0	0	1	1	1	1	1
90928	ctrl	1	Male	51	1	3	6	1	1	1	30	1	0		0						0	0	2	1	2	3	2	0	0	2	1	2	3	2
90929	ctrl	0	Female	69	1	2	4	1	1	0	40	2	1	3	4						0	0	2	1	2	1	2	0	0	2	1	1	1	1
90930	trt	1	Female	33	1	3	1	4	1	0	12.5	1	1	1	3	1	1	1	1	1	0	0	2	1	1	1	1	0	0	1	1	1	1	1
90931	ctrl	0	Male	40	0	1	2	3	1	0	11	2	1	15	3	1	1	1	1	1	0	0	2					1	1
90932	ctrl	1	Male	65	1	3	1	4	1	0	15	3	1	3	3	2	1	2	2	2	0	0	2	1	2	2	1	0	0	2	1	2	2	1
90933	ctrl	0	Male	58	1	3	1	3	0	1	20	2	1	1	5	1	1	1	1	1	0	0	1	1	1	1	1	0	1	1	1	1	1	1
90934	trt	1	Female	64	1	3	4	0	1	0	25	2	1	1	1	1	1	1	1	2	0	0	1	1	1	1	1	0	0	1	1	1	1	1
90935	ctrl	0	Female	49	1	2	1	3	0	0	10	1	1	4	1	1	1	1	1		0	0	1	1	1	1	1	0	0	1	1	1	1	1
90936	trt	0	Male	39	1	1	1	0	1	0	12	1	0		0	1	1	1	1	2	0	1	1	1	1	1	1	0	0	1	1	1	1	1
90937	ctrl	0	Female	58	1	3	1	0	0	0	7.5	3	1	4	5	1	1	1	2	2	0	0	1	1	1	2	1	0	1	1	1	1	2	1
90938	ctrl	0	Female	48	1	1	6	2	1	0	30	1	1	3	3	2	1	2	3	2	0	0	2	1	2	2	2	0	1	2	2	2	2	1
90939	ctrl	1	Male	48	1	3	6	1	1	0	17.5	2	1	1	3	2	1	1	2	3	0	0	1	1	1	2	2	0	0	2	1	2	3	2
90940	trt	0	Female	56	1	1	1	0	0	0	20	1	1	7.5	5	1	1	1	1	1	0	0	1	1	1	1	2	0	0	1	1	1	1	1
90941	trt	0	Male	35	1	3	1	0	1	0	15	2	1	1	4	1	1	1	1	1	0	1	1	1	1	2	1	0	1	1	1	1	1	1
90942	ctrl	1	Male	58	1	3	1	2	0	0	15	2	1	3	4	2	1	2	2	1	0	0	2	1	2	2	1	0	0	1	1	1	1	1
90943	trt	0	Female	74	1	4	4	0		0	20	2	1	1	3	1	1	1	2	2	0	0	1	1	1	2	2	1	1
90944	trt	1	Male	40	1	3	6	1	1	0	25	3	0		0	1	1	1	1	1	0	0	1	1	1	1	1	0	0	1	1	1	1	1
90945	ctrl	1	Female	47	1	1	1	3	0	0	12.5	2	1	6	3	1	1	1	2	2	0	0	1	1	1	1	2	0	0	1	1	2		2
90946	ctrl	0	Female	57	1	3	1	1	0	0	30	1	1	5	2	1	1	1	1	2	0	0	1	1	1	2	1	0	1	1	1	2	1	2
90947	ctrl	1	Female	60	1	3	3	4	0	0	12.5	2	1	3	3	1	1	1	1	2	0	0	1	1	1	2	1	0	0	1	2	2	2	2
90948	trt	0	Female	52	1	3	1	4	1	0	15	2	1	4	5	1	1	1	2	2	0	0	1	1	1	2	1	0	0	1	1	1	2	2
90949	ctrl	1	Male	61	1	3	4	3	1	0	12.5	3	1	6	3	1	1	1	1	1	0	0	1	1	1	1	1	0	0	1	1	1	1	1
90950	trt	0	Female	51	1	2	6	5	1	0	30	1	1	2	3	2	1	1	2	2	1	1						1	1
90951	ctrl	0	Male	25	0	1	2	4	1	0	12.5	2	1	1	3	1	1	1	1	1	0	0	1	1	1	1	1	0	1	1	1	1	1	1
90952	trt	0	Male	41	1	2	1	2	0	0	35	1	1	1	4	1	1	1	1	2	1	1						1	1
90953	trt	0	Male	35	1	3	1	0	1	1	20	1	1	1	3	1	1	1	1	1	0	0	1	1	1	1	1	0	1	1	1	1	1	1
90954	ctrl	1	Female	49	1	3	1	2	0	0	17.5	2	1	2	5	1	1	1	1	1	0	0	1	1	1	1	1	0	0	1	1	1	1	1
90955	trt	0	Male	36	1	1	1	1	0	0	12.5	2	1	1	3						0	0	1	1	1	1	1	0	1	1	1	1	1	1
90956	trt	0	Female	24	1	3	1	2	0	0	17.5	1	1	3	2	1	1	1	1	1	0	0	1	1	1	2	1	1	1
90957	trt	0	Female	29	1	3	1	3	0	0	13.5	1	1	3	3	1	1	1	1	1	0	0	1	1	1	1	2	0	0	1	1	1	1	1
90958	ctrl	0	Female	67	1	3	4	1	1	1	16	2	1	2	2	1	1	1	1	1	0	1	1	1	1	1	1	0	1	1	1	1	1	1
90959	ctrl	0	Female	38	1	1	1	3	0	0	5	2	1	100	5	1	1	1	1	1	0	0	1	1	1	1	1	0	0	1	1	1	1	1
90960	ctrl	0	Female	49	1	3	1	1	1	1	25	1	1	5	3	1	1	1	1	1	1	1						1	1
90961	ctrl	0	Female	66	1	2	4	3	1	0	10	2	1	6	3	1	1	1	2	1	0	0	2	1	1	2	2	0	0	1	1	1	1	1
90962	trt	0	Female	67	1	3	4	2	1	0	10	2	1	3	5	2	1	1	2	3	0	0	1	1	1	2	1	1	1
90963	trt	0	Female	62	1	3	2	1	1	0	40	1	1	3	4	2	1	1	2	2	1	1						0	0	2	2	2	3	2
90964	trt	1	Male	78	1	3	4	0	1	0	20	3	1	2	2	2	1	1	1	1	0	0	1	1	1	1	1	0	0	2	1	1	1	1
90965	ctrl	1	Female	58	1	3	1	0	1	0	20	1	1	4	4	1		1	1	1	0	0	1	1	1	1	1	0	0	1	1	1	1	1
90966	ctrl	0	Female	54	1	3	3	1	0	0	20	1	1	2	3	1	1	1	1	1	0	0	1	1	1	1	1	0	1
90967	trt	1	Female	28	1	2	1	4	0	0	20	2	1	1	3	1	1	1	1	2	0	0	1	1	1	1	1	0	0	1	1	1	2	2
90968	ctrl	1	Female	28	1	3	3	1	0	1	10	2	0		0	1	1	1	1	1	0	0	1	1	1	1	1	0	0	1	1	1	1	1
90969	ctrl	0	Male	57	1	2	1	0	1	0	35	2	1	3	5	1	1	1	1	1	0	0	1	1	1	2	2	0	0	1	1	1	3	1
90970	ctrl	0	Male	59	1	2	4	4	0	0	25	1	1	5	5	2	2	2	2	1	0	0	2	2	2	2	1	1	1
90971	trt	0	Male	33	1	3	1	3	0	0	10	2	1	3	3	1	1	1	3	2	0	0	1	1	1	1	2	0	1	1	1	1	2	1
90972	trt	0	Female	29	1	3	1	3	0	0	17.5	2	1	3	4	1	1	1	1	1	0	0	1	1	1	1	2	0	1	1	1	1	1	2
90973	trt	1	Male	61	1	3	1	1	1	0	12	2	1	2	5	1	1	1	1	1	0	0	1	2	2	2	2	0	0	1	1	2	2	1
90974	ctrl	0	Male	57	1	3	1	3	1	0	15	3	1	2	4	1	1	1	1	1	0	0	1	1	1	1	1	0	1	1	1	1	1	1
90975	trt	1	Female	69	1	2	4	1	1	0	20	2	1	2	3	1	1	1	2	2	0	0	2	2	1	2	2	0	0	1	2	1	2	2
90976	trt	0	Male	64	1	3	4	3	1	0	12	3	1	10	5	1	1	1	1	1	0	1	1	1	1	1	1	1	1
90977	ctrl	0	Male	48	1	3	6	1	1	0	20	2	1	1	2	1	1	1	2	1	0	0	1	1	1	2	1	1	1
90978	ctrl	0	Male	30	1	1	1	2	0	0	15	1	1	1	3	1	1	1	1	1	1	1						1	1
90979	trt	0	Male	27	1	1	1	1	0	0	30	2	1	2	3	1	1	1	1	1	0	0	2	1	2	3	1	1	1
90980	ctrl	1	Male	52	1	1	6	0	1	0	20	1	1	2	5	1	1	1	1	1	0	0	1	1	1	1	1	0	0	1	1	1	1	1
90981	ctrl	0	Male	59	1	2	4	0	1	0	15	2	1	1	2	2	2	2	3	3	0	1	2	2	2	3	2	0	1	2	1	2	2	2
90982	trt	0	Female	19	1	1	1	2	0	0	19	1	1	1	3	1	1	1	1	1	1	1						1	1
90983	trt	0	Female	41	1	3	3	1	0	0	12.5	2	1	10	3	1	1	1	2	1	1	1						0	0	1	1	1	1	1
90984	ctrl	0	Male	43	1	1	2	0	1	0	12.5	2	0		0	3	2	2	1	2	0	0	2	2	2	1	1	0	1	2	2	3	2	2
90985	trt	0	Female	72	1	4	4	4	1	0	15	1	1	2	5	2	1	1	2	2	0	0	1	1	1	2	1	0	1	1	1	1	2	1
90986	ctrl	0	Female	40	1	3	1	1	0	0	17.5	3	1	2	3	1	1	1	2	1	0	0	1	1	1	1	1	0	1	1	1	2	2	1
90987	ctrl	0	Female	58	1	3	1	3	1	0	25	1	1	5	5	1	1	1	1	1	0	0	1	1	2	2	1	1	1
90988	trt	0	Male	44	0	1	2	4	1	0	10	1	0		0	1	1	1	1	3	0	0	2	1	2	1	3	0	1
90989	trt	0	Male	32	1	3	1	1	0	0	25	2	1	2	1	1	1	1	1	1	0	0	1	1	1	1	1	1	1
90990	trt	0	Male	31	1	1	1	1	0	0	20	2	1	2	4	1	1	1	1	1	0	0	1	1	1	1	1	0	1	1	1	1	1	1
90991	trt	0	Female	63	1	3	4	0	1	0	10	1	1	6	4	1	2	2	3	1	0	0	1	1	1	1	2	0	1	1	1	1	1	1
90992	ctrl	0	Male	40	1	1	2	1	1	0	25	1	1		2	1	1	1	1	1	0	0	1	1	1	1	1	0	0	1	1	1	1	1
90993	ctrl	0	Female	65	1	2	4	2	1	0	40	3	1	2	5	2	1	2	3	3	0	1	2	1	2	2	3	0	1	2	1	2	2	3
90994	trt	0	Female	29	1	1	3	1	1	0	20	1	1	1	2	1	1	1	1	1	0	0	1	1	1	1	1	0	0	1	1	1	1	1
90995	trt	1	Female	67	1	4	4	1	1	0	15	2	0		0	1	1	1	1	2	0	0	1	1	1	2	2	0	0	1	1	1	1	1
90996	ctrl	1	Female	52	1	2	4	0	0	1	20	1	0		0	2	1	2	2	1	0	0	2	1	2	2	2	0	0	2	1	1	2	2
90997	ctrl	0	Male	44	1	1	1	4	0	0	20	1	1	5	2	1	1	1	1	1	0	0	1	1	1	2	1	0	1	1	1	1	1	1
90998	ctrl	1	Male	52	1	3	1	3	0	0	25	2	1	3	3	1	1	1	1	1	0	0	1	1	1	1	1	0	0	1	1	1	1	1
90999	trt	1	Male	53	1	3	1	4	0	0	14	2	1	1	5	1	1	1	2	1	0	0	1	2	1	2	1	0	0	2	1	2	2	2
91000	trt	0	Female	25	1	1	1	1	1	0	15	3	1	2	2	1	1	1	1	1	0	0	1	1	1	1	1	1	1
91001	ctrl	0	Female	37	1	1	2	1	0	0	10	2	1	2	3	1	1	2	3	2	0	1	1	2	1	2	2	0	1	1	1	1	2	2
91002	trt	0	Male	23	1	1	1	4	0	0	12	2	1	1	3	1	1	1	2	1	0	0	1	1	1	1	1	1	1
91003	ctrl	0	Male	63	1	2	1	3	1	0	12.5	1	1	2	2	1	1	1	2	1	1	1						1	1
91004	trt	0	Male	64	1	3	4	1	1	0	28	2	1	6	2	2	1	1	1	2	0	0	2	1	1	1	1	0	0	1	1	1	1	2
91005	ctrl	0	Female	32	1	1	1	1	0	0	35	2	1	2	3	1	1	1	1	2	0	1	1	1	1	1	2	0	1	1	1	1	1	1
91006	trt	0	Female	47	1	2	2	4	1	0	20	1	1	3	2	2	1	2	3	2	0	1	1	1	1	2	1	1	1
91007	ctrl	0	Female	47	1	3	3	1	0	1	17.5	1	1	4	3	1	1	1	1	1	0	0	1	1	1	1	1	1	1
91008	trt	1	Male	35	1	3	1	0	0	0	12.5	2	1	2	5	1	1	1	1	1	0	0	1	1	1	1	1	0	0	1	1	1	1	1
91009	ctrl	1	Female	24	1	3	1	1	0	1	17.5	1	1	1	2	1	1	1	1	1	0	0	1	1	1	1	1	0	0	1	1	1	1	3
91010	ctrl	0	Female	45	1	3	3	0	1	0	30	2	1	2	2	1	1	1	1	1	0	0	1	1	1	1	1	1	1
91011	trt	0	Male	57	1	3	1	0	1	0	40	1	1	6	5	2	2	2	1	2	0	0	2	1	2	1	1	1	1
91012	ctrl		Male	75	1	2	4	2		0	22.5	2	1	3	3	2	1	1	1	1	0	0	2	1	1	1	1
91013	ctrl	1	Male	64	1	4	4	0	1	0	20	2	0		0	1	1	1	2	1	0	0	1	1	1	2	1	0	0	1	1	2	1	1
91014	trt	0	Male	28	1	1	2	2	1	0	40	1	1	2	3	1	1	1	1	1	0	0	1	1	1	1	1	1	1
91015	trt	1	Female	30	1	1	1	3	0	0	16	2	1	1	5	1	1	1	1	1	0	0	1	1	1	1	1	0	0	1	1	1	1	1
91016	ctrl	0	Male	55	1	3	4	0	1	0	20	1	1	2	2	2	1	2	1	1	0	0	2	1	1	1	1	0	1	1	1	1	1	2
91017	ctrl	0	Female	47	1	3	2	0	1	1	7	1	1	2	3	1	1	1	2	1	0	0	1	1	1	1	1	1	1
91018	trt	0	Male	56	1	2	2	1	1	0	20	3	1	4	3	1	1	1	1	1	0	0	2	1	1	2	1	0	1	1	1	1	1	2
91019	trt	0	Female	41	1	2	1	1	0	0	6	3	1	1	4	1	1	1	2	2	0	0	2	1	1	2	1	0	0	1	1	1	2	2
91020	ctrl	0	Female	41	1	2	1	1	1	0	30	1	1	2	5	1	1	1	1	2	0	0	1	1	1	1	2	0	1	1	1	1	1	1
91021	trt	0	Male	64	1	3	4	4	1	0	20	1	1	5	3	1	1	1	1	1	0	0	2	1	1	1	1	0	1	2	1	1	1	1
91022	trt	0	Female	21	1	4	1	1	0	0	10	2	1	1	3	1	1	1	2	1	0	0	2	1	1	2	1	0	1	2	1	1	2	1
91023	ctrl	0	Female	64	1	3	4	0	1	0	3	3	1	1	5	1		1	1	1	0	0	1	1	1	1	1	0	0	1	1	1	1	1
91024	trt	0	Female	61	1	3	1	4	1	1	12.5	2	1	1	3	1	1	1	1	1	0	0	1	1	1	1	1	0	0	2	1	1	1	1
91025	trt	1	Male	61	1	3	1	4	1	0	25	2	1	1	4	1	1	1	1	1	0	0	1	1	1	2	1	0	0	1	1	1	1	1
91026	ctrl	0	Female	33	1	1	3	2	1	0	30	1	1	1	5	1	1	1	1	2	0	0	1	1	1	1	2	1	1
91027	ctrl	1	Male	37	1	1	1	1	0	0	20	1	1	2	5	1	1	1	1	1	0	0	1	1	1	2	1	0	0	1	1	1	1	2
91028	ctrl	0	Female	39	1	2	3	1	1	0	20	2	1	3	5	1	1	1	1	1	0	1	1	1	2	2	1	0	1	1	1	1	1	1
91029	ctrl	0	Male	61	1	1	4	4	1	0	15	2	1	2	5	1	1	1	2	2	0	0	1	1	1	1	1	0	1	1	1	1	1	1
91030	trt	0	Male	60	1	3	1	3	1	0	7.5	3	1	6	3	2	1	1	1	1	0	0	2	1	1	1	1	0	0	1	1	1	1
91031	trt	0	Male	36	1	3	1	3	0	0	20	2	1	6	3	1	1	1	1	1	0	0	1	1	1	1	2	0	1	1	1	1	1	2
91032	ctrl	0	Male	37	1	3	1	3	0	0	12.5	2	1	5	3	1	1	1	1	1	0	0	1	1	1	1	1	0	1	1	1	1	1	1
91033	ctrl	0	Female	59	1	2	1	3	1	0	40	1	1	10	4	1	1	1	2	2	0	0	1	1	1	2	2	0	1	1	1	1	2	2
91034	trt	0	Male	38	1	1	1	2	0	0	20	2	1	1	5	1	1	1	1	1	0	0	1	1	1	1	1	0	1	1	1	1	1	1
91035	trt	1	Female	25	1	3	1	1	0	0	9	1	1	1	5	1	1	1	1	1	0	0	1	1	1	1	1	0	0	1	1	1	1	1
91036	ctrl	1	Male	28	1	1	1	1	0	0	20	1	1	1	4	1	1	1	1	2	0	0	1	1	1	1	2	0	0	1	1	1	1	2
91037	trt	0	Female	38	1	3	1	1	1	0	12.5	3	1	2	4	1	1	1	1	1	0	0	1	1	1	1	1	0	0	1	1	1	1	1
91038	ctrl	0	Male	78	1	3	4	0		0	45	2	0		0	2	1	1	2		0	0	2	1	1	1	1	0	1	2	1	1	1	1
91039	ctrl	0	Female	36	1	2	1	3	1	0	5.5	3	1	3	4	1	1	1	1	2	0	0	1	1	1	1	1	0	0	1	1	1	1	3
91040	trt	0	Female	65	1	3	4	1	1	0	12	3	1	8	2	1	1	1	1	1	0	0	1	1	1	1	1	0	0	1	1	1	1	1
91041	ctrl	1	Male	48	1	2	1	1	0	0	20	2	1	2	5	1	1	1	1	2	0	0	1	1	1	1	2	0	0	1	1	1	1	1
91042	ctrl	1	Male	63	1	3	1	1	1	0	17.5	2	0		0	1	1	1	1	1	0	0	1	1	1	1	1	0	0	1	1	1	1	1
91043	trt	0	Male	48	1	4	6	3	1	0	12.5	2	1	3	5	1	1	1	1	2	0	0	1	1	1	1	1	0	0	1	1	1	1	1
91044	ctrl	1	Female	40	1	1	1	1	1	0	25	2	0		0	1	1	1	2	1	0	0	1	1	1	1	1	0	0	1	1	1	1	1
91045	ctrl	0	Male	52	1	2	1	0	0	0	20	1	1	1	5	1	1	1	1	1	0	0	1	1	1	1	1	0	1	1	1	1	1	1
91046	trt	0	Male	47	1	3	2	1	1	0	10	2	1	2	2	1	1	1	1	1	0	0	1	1	1	1	1	0	1	1	1	1	1	1
91047	trt	1	Female	69	1	4	4	0	1	0	22.5	2	1	2	4	2	1	1	1	1	0	0	2	1	2	1	1	0	0	2	1	2	1	1
91048	ctrl	0	Female	34	1	2	1	3	1	0	12.5	1	1	3	3	1	1	1	1	1	0	0	1	1	1	1	1	0	1	1	1	1	1	1
91049	ctrl	0	Female	40	1	1	1	1	0	0	20	3	1		3	1	1	1	1	1	1	1						1	1
91050	ctrl	1	Male	38	1	3	1	0	0	0	20	1	1	3	5	1	1	1	1	1	0	0	1	1	1	1	1	0	0	1	1	1	1	1
91051	ctrl	0	Male	50	1	3	6	1	0	0	15	2	1	5	1	1	1	1	2	1	0	1	2	1	1	2	1	0	1	1	1	1	2	1
91052	ctrl	0	Female	26	1	3	3	2	1	0	12	2	1	3	3	1	1	1	1	1	0	0	1	1	1	1	1	1	1
91053	trt	0	Female	38	1	3	1	1	0	0	11	3	1	2	4	1	1	1	1	2	0	0	1	1	1	1	1	0	0	1	1	1	1	2
91054	trt	0	Male	54	1	2	3	4	1	0	30	2	1	3	5	2	1	2	2	2	0	1	2	1	2	2	3	0	0	2	1	1	2	2
91055	trt	0	Female	60	1	2	4	4	1	0	17.5	1	1	5	3	1	1	1	2	2	0	0	1	1	1	2	2	0	1	1	1	1	1	1
91056	trt	0	Male	40	1	3	1	2	0	0	15	3	1	2	5	1	1	1	1	2	0	0	1	1	1	1	2	1	1
91057	trt	1	Female	70	1	1	4	4	1	0	30	2	1	2	4	1	1	1	1	2	0	0	2	2	2	1	2	0	0	2	2	2	1	2
91058	ctrl	1	Male	46	1	3	1	1	0	0	15	2	0		0	1	1	1	1	1	0	0	1	1	1	1	1	0	0	1	1	1	1	1
91059	trt	0	Female	52	1	3	1	3	0	1	20	2	1	2	5	1	1	1	2	1	0	0	1	1	1	2	1	0	0	1	1	1	2	2
91060	ctrl	0	Male	44	1	1	1	4	0	0	15	2	1	2	5	1	1	1	1	1	0	0	1	1	1	1	1	0	1	1	1	1	2	1
91061	ctrl	1	Male	64	1	3	4	3	1	0	6.5	3	1	1	1	1	1	1	1	1	0	0	1	1	1	1	2	0	0	1	1	1	1	2
91062	trt	1	Female	63	1	3	6	1	1	0	40	1	1	2	3	2	2	3	3	3	0	0	2	2	3	3	2	0	0	2	2	3	3	3
91063	ctrl	1	Female	51	1	3	6	1	0	1	40	1	1	3	3	1	1	1	2	2	0	0	1	1	1	2	2	0	0	1	1	1	1	2
91064	ctrl	0	Male	46	1	3	1	2	0	1	30	1	1	2	5	1	1	1	1	1	0	0	1	1	1	1	1	1	1
91065	trt	0	Male	67	1	3	4	2	1	0	20	2	1	3	5	2	1	2	2	2	0	0	2	1	2	3	3	0	1	2	1	1	3	2
91066	trt	1	Female	38	1	1	1	0	0	0	15	2	1	4	5	1	1	1	1	1	0	0	1	1	1	1	1	0	0	1	1	1	1	1
91067	ctrl	0	Female	66	1	3	4	0	1	0	20	3	0		0	2	1	1	2	1	0	0	1	1	1	1	1	0	0	1	1	1	2	1
91068	ctrl	1	Male	75	1	4	4	0	1	0	25	1	1	4	2	2	1	1	1	2	0	0	2	1	1	1	1	0	0	2	1	2	2	1
91069	trt	0	Female	55	1	3	1	1	0	1	20	3	0		0	1	1	1	1	1	0	0	1	1	1	1	1	0	0	1	1	1	1	1
91070	ctrl	0	Male	29	1	3	1	1	0	0	14	2	1	2	1	1	1	1	1	1	0	1	1	1	1	1	1	0	0	1	1	1	1	1
91071	ctrl	1	Male	43	1	3	1	1	0	0	15	1	1	3	3	1	1	1	1	1	0	0	1	1	1	1	1	0	0	1	1	1	1	1
91072	trt	0	Female	42	1	1	5	3	0	0	17.5	2	1	2	1	1	1	1	1	1	0	0	1	1	1	1	1	0	0	1	2	2	2	1
91073	ctrl	1	Male	55	1	1	6	3	1	0	17.5	1	1	1	5	1	1	2	1	3	0	0	2	1	2	1	2	0	0	2	1	2	2	2
91074	trt	1	Female	66	1	2	4	0	1	0	2.8	1	1		3	1	1	1	2	1	0	0	1	1	1	2	1	0	0	1	1	1	2	1
91075	trt	1	Male	66	1	3	4	0	1	0	10	3	1	3	5	2	1	1	2	2	0	0	1	1	1	1	1	0	0	2	1	2	1	1
91076	ctrl	0	Male	52	1	2	1	2	0	0	20	1	1	2	5	1	1	1	1	1	1	1						0	0	1	1	1	1	1
91077	trt	1	Female	62	1	3	4	2	1	0	15	2	1	20	3	1	1	1	1	1	0	0	1	1	1	1	1	0	0	1	1	1	1	1
91078	trt	0	Male	41	1	2	1	0	1	0	45	1	1	1	2	1	1	1	1	1	0	0	1	1	1	1	1	0	1	1	1	1	1	1
91079	trt	0	Female	43	1	2	1	1	1	0	12.5	2	1		5	1	1	1	1	1	0	0	1	1	1	1	1	0	1	1	1	1	1	1
91080	trt	0	Male	39	1	2	1	1	0	0	25	2	1	5	2	1	1	1	2	2	0	1	1	1	1	1	1	0	1
91081	trt	0	Male	19	1	1	1	2	0	0	20	2	0		0	1	1	1	1	2	0	0	1	1	1	1	1	0	1	1	1	1	1	2
91082	trt	0	Female	34	1	3	1	3	0	0	20	1	1	4	2	1	1	1	1	1	1	1						1	1
91083	ctrl	1	Male	47	1	3	1	3	0	0	20	2	1	1	3	1	1	1	1	1	0	0	1	1	1	1	1	0	0	1	1	1	1	1
91084	trt	1	Female	30	1	3	1	2		0	11	3	1	1	2	1	1	1	1	1	0	0	1	1	1	1	1	0	0	2	1	1	1	1
91085	ctrl	1	Male	62	1	3	4	3	1	0	17.5	1	1	2.5	1	1	1	1	1	1	0	0	1	1	1	1	1	0	0	1	1	1	1	1
91086	trt	1	Male	31	1	2	6	2	1	0	12.5	2	1	2	5	2	2	2	2	1	0	0	2	2	2	2	1	0	0	2	2	2	3	2
91087	ctrl	0	Male	63	1	3	1	4	0	1	20	2	1	2	3	1	1	1	1	1	1	1						1	1
91088	ctrl	1	Male	43	1	3	1	1	0	1	10	2	1	3	5	1	1	1	1	2	0	0	1	1	1	2	1	0	0	1	1	1	1	1
91089	trt	1	Male	67	1	3	4	2	1	0	20	2	1	3	4	1	1	1	2	1	0	0	2	1	1	2	1	0	0	2	1	1	1	1
91090	ctrl	1	Male	52	1	3	4	3	0	0	30	1	1	5	5	1	1	1	1	2	0	0	1	1	1	1	1	0	0	1	1	1	1	1
91091	trt	0	Female	28	1	3	1	3	0	0	7.5	3	1	2	2	1	1	1	1	1	1	1						1	1
91092	trt	1	Female	61	1	3	4	1	1	0	15	1	1	1	4	1	1	1	1	1	0	0	1	1	1	1	1	0	0	1	1	1	1	1
91093	trt	0	Female	42	1	1	1	1	0	0	10	2	1	1	5	1	1	1	1	1	0	0	1	1	1	1	1	1	1
91094	ctrl	0	Female	52	1	3	3	4	1	0	20	1	1	6	4	1	1	1	1	2	0	0	2	1	2	2	1	0	0	2	1	1	2	1
91095	trt	1	Male	46	1	1	1	4	0	0	20	2	1	2	5	1	1	1	1	1	0	0	1	1	1	2	1	0	0	1	1	1	1	1
91096	trt	0	Male	62	1	3	1	1	1	0	25	1	0		0	1	1	1	2	1	0	1	2	1	1	1	1	0	0	1	1	1	1	1
91097	ctrl	1	Male	67	1	1	4	2	1	0	20	1	1	3	5	1	1	1	1	3	0	0	1	1	1	2	2	0	0	1	1	1	2	3
91098	ctrl	1	Male	54	1	3	1	1	0	1	16	2	1	2	5	1	1	1	1	1	0	0	1	1	1	1	1	0	0	1	1	1	1	1
91099	trt	0	Female	34	1	1	1	2	0	0	6	3	1	20	3	1	1	1	1	1	0	0	1	1	1	1	1	0	1	1	1	1	1	3
91100	trt	1	Male	30	1	3	1	2	0	0	15	2	1	5	3	1	1	1	1	1	0	0	1	1	1	1	1	0	0	1	1	1	1	1
91101	ctrl	0	Male	33	1	3	1	1	0	0	20	3	1	6.5	3	1	1	1	1	1	0	0	1	1	1	1	1	0	0	2	2	2	2	1
91102	trt	0	Female	55	1	3	1	4	0	0	10	2	1	10	3	1	1	1	1	1	0	0	1	1	1	1	1	0	1	1	1	1	1	1
91103	ctrl	1	Female	27	1	1	1	1	0	0	20	1	1	1	3	1	1	1	2	2	0	0	1	1	1	1	2	0	0	1	1	1	1	1
91104	trt	0	Male	32	1	1	1	1	0	0	20	1	1	1	3	1	1	1	1	2	0	0	1	1	1	1	1	0	1	1	1	1	1	1
91105	ctrl	1	Female	66	1	3	4	3	1	0	32.5	1	1	20	3	2	1	2	3	1	0	0	2	1	1	2	1	0	0	2	2	2	2	1
91106	trt	1	Male	65	1	2	4	0	1	0	40	1	1	1	5	1	1	1	2	1	0	0	1	1	1	2	1	0	0	2	1	1	2	1
91107	trt	0	Female	36	1	2	1	2	1	0	15	3	1	20	5	1	1	1	1	2	0	0	1	1	1	2	1	0	1	1	2	2	2	2
91108	trt	0	Male	40	1	2	2	0	0	0	40	2	1	10	5	1	1	1	1	2	0	0	1	1	1	1	1	0	0	1	1	1	1	1
91109	ctrl	0	Female	36	1	3	1	2	0	0	15	3	1	3	5	1	1	1	2	1	0	0	2	2	2	2	2	0	0	1	1	1	1	1
91110	ctrl	1	Female	43	1	3	1	2	0	1	8.5	3	1	2	5	1	1	1	1	1	0	0	1	1	1	3	1	0	0	1	1	1	1	1
91111	trt	0	Male	44	1	3	1	1	0	0											0	0	1	1	1	1	1	0	0
91112	trt	0	Female	25	1	1	6	3	1	0	15	1	1	2	4	1	1	1	1	1	0	1	1	1	1	1	1	0	1	1	1	1	1	1
91113	trt	0	Female	55	1	3	1	0	1	0	17.5	1	1	1	3	1	1	1	1	1	0	0	1	1	1	1	1	0	0	1	1	1	1	1
91114	ctrl	1	Male	37	1	3	1	3	0	0	7.5	3	1	3	3	1	1	1	1	1	0	0	1	1	1	1	1	0	0	1	1	1	1	1
91115	ctrl	0	Female	34	1	1	3	1	1	0	17.5	1	1	4	5	1	1	1	1	1	0	0	1	1	1	1	1	0	1	1	1	1	1	1
91116	ctrl	0	Female	56	1	3	2	0	1	0	18	3	1	2	4	2	1	1	2	1	0	0	2	1	2	3	1	0	1	2	1	1	2	1
91117	ctrl	1	Male	57	1	1	4	3	0	0	25	1	1	3	3	1	1	1	1	1	0	0	1	1	1	1	1	0	0	1	1	1	2	1
91118	ctrl	0	Female	30	1	3	3	1		1	27.5	1	1	1	1	1	1	1	1	1	1	1						1	1
91119	trt	0	Male	45	1	1	1	1	1	0	22.5	2	1	2	2	1	1	1	1	1	0	1	1	1	1	1	1	0	1	1	1	1	2	1
91120	trt	1	Female	47	1	3	1	0	0	1	15	1	1	1	5	1	1	1	1	1	0	0	1	1	1	1	2	0	0	1	1	1	1	2
91121	ctrl	0	Male	80	1	1	4	0	1	0	20	1	1	6	3	2	1	1	2	1	0	0	1	1	1	1	1	0	0	2	1	1	3	2
91122	trt	0	Female	41	1	1	2	0	1	0	10	1	1	1	3	1	1	1	1	1	0	0	1	1	1	1	1	0	0	3	1	1	2	1
91123	trt	0	Female	41	1	2	1	1	1	0	20	1	1	1	4	1	1	1	1	1	0	1	1	1	2	1	2	0	1	1	1	1	2	1
91124	ctrl	0	Female	42	1	2	1	1	0	0	20	1	1	1	3	1	1	1	1	1	0	0	1	1	1	1	2	1	1
91125	trt	0	Female	63	1	4	4	1	1	0	20	3	1	2	1	2	1	1	3	1	0	0	2	2	2	2	1	0	0	1	1	1	2	1
91126	trt	1	Female	43	1	3	3	1	1	0	12.5	2	1	3	3	1	1	1	1	1	0	0	1	1	2	2	1	0	0	1	1	2	2	1
91127	ctrl	0	Male	70	1	2	4	2	1	1	20	2	1	3	4	1	1	1	2	1	0	0	1	1	1	1	1	1	1
91128	ctrl	0	Male	32	1	1	1	0	1	0	10	2	1	4	3	1	1	1	1	2	1	1						1	1
91129	ctrl	0	Male	31	1	3	1	1		1	20	2	1	1	2	1		1	1	1	1	1						1	1
91130	ctrl	0	Male	45	1	1	1	0	0	0	20	2	1	1	1						0	0	1	1	1	1	1	0	1	1	1	1	1	1
91131	trt	0	Male	65	1	2	4	3	1	0	20	1	1	3	4	1	1	1	1	2	0	0	1	1	1	2	1	0	1	1	1	1	1	2
91132	ctrl	1	Female	62	1	3	1	2	1	0	15	3	1	3	3	1	1	1	1	1	0	0	1	1	1	1	1	0	0	1	1	1	2	1
91133	trt	0	Male	51	1	3	2	0	1	0	25	1	1	3.5	3	1	1	1	1	1	0	0	1	1	1	2	1	0	1	1	1	1	2
91134	trt	0	Male	56	1	1	2	1	1	0	17.5	1	1	3	2	2	1	2	2	3	0	0	2	2	1	2	2	0	1	2	1	1	2	2
91135	ctrl	0	Male	34	1	3	1	0	1	1	17.5	1	1	1	2	1	1	1	1	2	0	0	1	1	2	2	1	1	1
91136	ctrl	0	Male	57	1	3	2	1	1	0	27.5	2	1	6	1	1	1	1	1	1	0	0	1	1	1	1	1	1	1
91137	ctrl	0	Male	26	1	3	1	2	0	0	12.5	1	1	1	3	1	1	1	1	1	1	1						1	1
91138	trt	1	Male	59	1	3	1	5	0	0	25	2	1	3	4	1	1	1	1	1	0	0	1	1	1	1	1	0	0	1	1	1	1	1
91139	ctrl	0	Female	42	1	1	1	0	1	1	10	1	1	2	4	1	1	1	1	1	1	1						0	1	1	1	1	1	1
91140	trt	0	Female	36	1	3	1	4	0	0	10	3	1	7	4	1	1	1	2	1	0	0	1	1	1	1	1	0	1	1	1	1	1	1
91141	trt	0	Male	32	1	3	2	1	1	1	15	1	1	2	2	2	1	2	2	3	0	0	1	2	2	1	2	1	1
91142	trt	0	Male	30	1	3	2	1	1	0	32.5	2	1	5	3	1	1	1	2	1	1	1						0	1
91143	ctrl	0	Male	33	1	3	1	1	1	0	25.5	1	0		0	1	1	1	1	1	0	0	1	1	1	1	1	1	1
91144	ctrl	1	Female	35	1	3	1	1	0	1	20	3	1	3	1	1	1	1	1	1	0	0	1	1	1	1	1	0	0	1	1	1	1	2
91145	ctrl	1	Female	40	1	3	1	1	0	1	15.5	3	1	2	4						0	0	1	1	1	1	1	0	0	1	1	1	1	1
91146	trt	1	Male	60	1	3	2	0	1	0	15.5	1	1	2	2	1	1	1	2	1	0	0	2	2	2	1	1	0	0	1	1	2	1	3
91147	ctrl	0	Female	49	1	1	1	3	1	0	20	1	1	30	5	1	1	1	2	1	0	0	1	1	1	1	1	0	1	1	1	1	3	2
91148	trt	1	Male	22	1	1	6	1	1	0	20	2	0		0	1	1	1	1	1	0	0	1	1	1	1	1	0	0	1	1	1	1	1
91149	ctrl	0	Male	59	1	3	6	2	0	0	22.5	2	1	1	4	1	1	1	1	1	0	0	1	1	1	1	1	1	1
91150	trt	0	Female	56	1	2	1	3	0	0	6	3	1	1	5	1	1	1	2	2	0	1	1	1	1	2	2	0	1	2	1	2	2	1
91151	trt	0	Female	29	1	3	3	1	1	1	10	2	1	3	5	1	1	1	1	2	0	1	1	1	1	1	2	0	1	1	1	1	1	1
91152	trt	0	Female	77	1	4	4	0	1	0	10	2	0		0	2	1	2	2	1	1	1						1	1
91153	trt	1	Male	41	1	3	1	2	0	0	20	2	1	1	4	1	1	1	1	1	0	0	1	1	1	1	1	0	0	1	1	1	1	1
91154	trt	0	Male	43	1	3	1	1	0	0	17.5	2	1	2	3	1	1	1	1	1	0	0	1	1	1	2	1	0	1	1	1	1	1	1
91155	ctrl	1	Female	47	1	3	1	1	0	0	20	2	1	1	1	1	1	1	1	1	0	0	1	1	1	1	1	0	0	1	1	1	1	1
91156	trt	0	Female	68	1	1	4	1	1	0	22	1	1	8	4	1	1	1	2	1	0	1	1	1	1	2	1	0	1	1	1	1	1	1
91157	trt	0	Male	46	1	2	1	2	0	0	20	1	1	4	1	1	1	1	1	1	0	0	1	1	1	1	1	0	1	1	1	1	1	1
91158	ctrl	0	Male	62	1	3	1	0	1	0	30	3	1	2	2	1	1	1	1	1	0	0	1	1	1	1	1	0	0	1	1	1	1	1
91159	ctrl	0	Male	40	1	3	1	1	1	1	27.5	1	0		0	1	1	1	1	1	0	0	1	1	1	2	1	0	1	1	1	1	1	1
91160	ctrl	1	Female	47	1	3	1	1	0	0	12.5	1	1	1	3	1	1	1	1	1	0	0	1	1	1	1	1	0	0	1	1	1	1	1
91161	ctrl	0	Male	28	1	3	2	1	1	0	25	1	1	5	3	1	1	1	1	1	0	0	1	1	1	1	1	0	0	1	1	1	1	1
91162	trt	0	Female	50	1	1	1	1	1	0	17.5	2	1	2	5	1	1	1	1	2	0	0	1	1	1	1	1	0	0	1	1	1	1	1
91163	trt	1	Male	71	1	3	1	4	1	0	10	1	1	2	4	1	1		1	1	0	0	1	1	1	1	1	0	0	1	1	1	1	1
91164	ctrl	1	Female	68	1	3	4	1	1	0	17.5	2	1	15	3	1	1	1	2	1	0	0	2	2	2	2	1	0	0	2	2	2	2	1
91165	trt	0	Male	29	1	3	1	1	0	1	20	1	1	2	4	1	1	1	1	1	1	1						0	1	1	1	1	1	1
91166	ctrl	0	Female	27	1	3	3	1	1	1	20	1	1	1	3	1	1	1	1	1	0	0	1	1	1	1	1	0	1	2	1	1	1	1
91167	ctrl	0	Female	34	1	3	1	1	0	0	17.5	3	1	3	4	1	1	1	1	1	0	0	1	1	1	1	1	0	0	1	1	1	1	1
91168	trt	0	Male	59	1	3	1	2	0	1	21	2	1	4	2	1	1	1	1	1	0	0	1	1	1	1	1	0	0	1	1	1	1	1
91169	ctrl	0	Male	56	1	3	1	2	1	1	25	3	1	1	3	1	1	1	1	1	0	0	1	1	1	1	1	0	0	1	1	1	1	1
91170	ctrl	0	Male	44	1	3	1	1	1	0	15	2	0		0	1	1	1	1	1	0	0	1	1	1	1	1	0	1	1	1	1	2	2
91171	ctrl	0	Male	38	1	1	1	1	1	0	15	2	0		0	1	1	1	1	1	0	0	1	1	1	1	1	1	1
91172	ctrl	0	Female	50	1	1	1	0	1	1	25	1	1	3	1	1	1	1	2	1	1	1						1	1
91173	ctrl	0	Female	33	1	1	3	2	1	0	15	3	1	1	3	1	1	1	1	1	0	0	1	1	1	1	1	1	1
91174	ctrl	0	Female	47	1	3	3	5	1	0	35	1	1		1						1	1						0	1
91175	trt	0	Female	34	1	1	1	3	0	1	5	3	0		0	1	1	1	1	1	0	0	1	1	1	1	1	0	1	1	1	1	1	1
91176	trt	0	Female	39	1	3	1	1	1	1	30	1	1	2	3	1	1	1	1	1	0	0	1	1	1	2	2	1	1
91177	ctrl	1	Male	74	1	3	4	3	1	1	17.5	3	1	2	2	2	1	1	2	1	0	0	2	1	2	2	1	0	0	2	2	2	1	1
91178	ctrl	0	Male	68	1	3	4	0	1	1	22.5	1	1	1	4	1	1	1	3	1	0	1	2	1	1	2	2	0	1	2	1	1	2	1
91179	ctrl	1	Male	43	1	3	6	4	1	0	90	1	1	100	1	1	1	2	3	3	0	0		2	2	3	3	0	0	2	2	2	3	3
91180	trt	0	Female	58	1	3	1	0	0	1	8.7	2	1	2	3	1	1	1	1	1	0	0	1	1	1	2	1	0	1	1	1	1	2	1
91181	ctrl	1	Male	60	1	3	2	0	1	1	20	2	0		0	2	2	2	3	1	0	0	2	2	2	3	2	0	0	2	2	2	2	1
91182	trt	0	Male	58	1	3	6	0	1	1	35	1	1	2	3	1	1	1	1	1	0	0	1	1	1	1	1	0	1	1	1	1	1	1
91183	ctrl	0	Female	60	1	3	1	2	1	1	12.5	2	1	4	3	1	1	1	1	1	0	0	1	1	1	2	1	0	1	1	1	1	1	1
91184	ctrl	0	Female	46	1	2	1	4	1	0	15	2	1	5	3	1	1	1	1	1	0	1	1	1	1	1	2	0	1	1	1	1	1	2
91185	ctrl	0	Male	48	1	1	2	4	1	0	20	1	1	2	2	2	2	2	3	2	0	0	2	3	3	3	2	0	1	2	3	2	3	2
91186	trt	0	Female	62	1	1	1	0	1	0	7	3	1	3	2	1	1	1	2	1	0	1	2	1	2	2	2	0	1	2	1	2	2	2
91187	trt	0	Female	49	1	3	6	1	0	0	15	2	1	1	5	1	1	1	1	1	0	0	1	1	2	2	2	1	1
91188	ctrl	1	Male	52	1	1	1	4	0	0	15	2	1	1	3	1	1	1	1	1	0	0	1	1	1	1	2	0	0	1	1	1	1	1
91189	trt	1	Female	49	1	1	1	4	0	0	5	2	1	1	2	2	1	1	2	2	0	0	2	1	2	2	1	0	0	1	1	1	1	1
91190	trt	0	Female	49	1	1	1	1	1	0	12.5	3	1	1	5	1	1	1	3	1	0	0	2	1	2	3	1	0	1	1	1	1	2	2
91191	trt	0	Female	49	1	3	1	4	0	0	17.5	1	1	6	5	1	1	1	1	1	0	0	1	1	1	1	2	0	1	1	1	1	1	1
91192	ctrl	0	Male	50	1	3	6	4	0	1	20	1	1	2		2	1	2	2	1	1	1						0	0	1	1	2	1	1
91193	trt	1	Female	65	1	3	4	0	1	0	20	1	1	2	5	2	1	2	3	2	0	0	1	1	1	1	1	0	0	2	1	2	3	2
91194	trt	0	Male	42	1	1	2	1	1	0	20	3	1	3	4	1	1	2	2	2	0	1	1	1	1	2	2	0	1	1	1	2	2	2
91195	trt	1	Male	52	1	3	1	1	0	1	20	1	1	12	5	1	1	1	1	1	0	0	1	1	1	1	1	0	0	1	1	2	2	2
91196	ctrl	0	Female	37	1	3	1	4	0	0	10	2	1	1	3	1	1	1	1		1	1						0	0
91197	trt	0	Female	45	1	2	2	1	0	0	20	2	1	1	5	1	1	2	2	1	0	0	1	2	2	2	2	0	1		1	1	2	1
91198	ctrl	0	Female	49	1	1	2	0	1	0	25	1	0		0	1	1	1	1	2	0	0	1	1	1	1	2	1	1
91199	ctrl	0	Male	41	1	1	1	3	1	0	15	3	1	12	3	1	1	1	1	2	0	0	1	1	1	1	1	0	1	1	1	1	1	1
91200	ctrl	1	Male	64	1	3	1	1	1	0	6	3	1	20	5	1	1	1	1	1	0	0	1	1	1	1	1	0	0	2	1	1	2	1
91201	trt	1	Male	47	1	1	1	0	0	0	40	1	0		0	1	1	1	2	1	0	0	2	1	2	1	1	0	0	2	1	1	1	1
91202	ctrl	1	Male	66	1	3	1	1	1	1	18	2	0		0	1	1	1	1	1	0	0	1	1	1	1	1	0	0	1	1	1	1	1
91203	trt	1	Male	51	1	3	6	1	0	0	25.5	1	1	1	5	1	1	1	1	1	0	0	1	1	1	1	1	0	0	1	1	1	1	1
91204	ctrl	1	Female	44	1	3	1	1	0	1	10	2	1	1	5	1	1	1	1	1	0	0	1	1	1	1	1	0	0	1	1	1	1	1
91205	trt	0	Male	31	0	1	1	4	1	0	50	1	0		0	2	1	1	1	2	1	1						1	1
91206	trt	1	Female	50	1	3	1	4	0	0	10	1	1	1	3	1	1	1	1	2	0	0	1	1	1	1	2	0	0	1	1	1	1	1
91207	ctrl	0	Male	38	1	1	2	1	1	0	15	1	1	15	5	1	1	1	2	1	0	1	1	1	1	1	1	0	0	1	1	1	2	1
91208	ctrl	0	Male	32	1	1	2	3	1	0	30	1	1	10	2	1	1	1	1	2	0	1	1	1	1	2	1	0	0	1	1	2	1	1
91209	trt	1	Male	42	1	4	2	4	1	1	22.5	1	0		0	1	1	1	1	1	0	0	2	1	2	2	2	0	0	2	2	2	2	2
91210	trt	0	Male	39	1	3	1	4	0	1	25	1	1	2	3	1	1	1	1	1	0	0	1	1	1	1	1	0	0	1	1	1	1	1
91211	trt	0	Female	40	1	1	6	3		0	30	1	0		0	1	1	1	3	1	1	1						1	1
91212	trt	0	Female	25	1	3	1	2	1	1	20	2	1	1	5	1	1	1	1	1	0	1	1	1	1	1	1	1	1
91213	trt	0	Female	60	1	3	6	0	1	1	17.5	1	1	2	3	1	1	1	1	1	0	0	1	1	1	1	1	0	0	1	1	1	1	1
91214	trt	0	Male	37	1	2	1	1	1	0	20	2	0		0	1	1	1	1	1	0	0	1	1	1	1	1	0	0	1	1	1	1	1
91215	ctrl	1	Female	26	1	3	1	1	0	1	20	1	1	2	2	1	2	2	2	2	0	0	1	1	2	2	1	0	0	2	2	2	2	1
91216	ctrl	0	Female	47	1	1	1	1	1	0	17.5	1	1	2	1	1	1	1	1	1	0	0	1	1	1	1	2	0	0	1	1	1	2	1
91217	ctrl	1	Female	61	1	4	4	0	1	0	10	3	1	1	2	1	1	1	1	1	0	0	1	1	1	1	1	0	0	1	1	1	2	1
91218	ctrl	1	Female	48	1	3	6	1	1	1	22.5	2	1	2	3	1	1	1	1	1	0	0	1	1	1	1	1	0	0	1	1	1	1	1
91219	trt	0	Female	34	1	2	1	3	0	0	5	2	0		0	1	1	1	1	1	0	0	1	1	1	1	1	0	0	2	1	1	1	1
91220	ctrl	1	Male	66	1	3	4	0	1	0	30	1	1	3	1	1	1	1	2	1	0	0	2	1	1	1	1	0	0	1	1	1	1	1
91221	ctrl	0	Female	45	1	1	1	2	1	0	15	2	1	3	3	1	1	1	1	1	0	0	1	1	1	1	1	0	1	1	1	1	1	1
91222	ctrl	0	Female	44	1	1	1	1	0	0	15	2	1	1	5	1	1	1	2	2	0	0	1	1	1	1	1	0	1	1	1	1	2	2
91223	trt	0	Male	70	1	3	4	0	1	1	20	3	1	4	3	2	1	1	2	1	0	0	1	1	1	3	1	1	1
91224	trt	0	Female	34	0	1	1	2	1	0	20	2	1	5	4	1	1	1	1	1	0	0	1	1	1	1	1	0	1	1	1	1	1	1
91226	trt	0	Female	25	1	1	2	0	1	0	37.5	1	0		0	1	1	2	1	2	0	1	1	2	2	3	2	0	0	1	2	2	3	3
91227	trt	0	Male	44	1	3	1	2	0	0	20	3	1	4	5	1	1	1	1	1	1	1						0	1	1	1	1	1	1
91228	ctrl	0	Female	47	1	1	2	1	1	0	35	1	1	2	5	2	1	2	2	2	0	0	2	1	2	2	2	0	0	2	1	2	2	2
91229	ctrl	1	Male	46	1	1	1	1	0	0	17.5	3	1	1	4	1	1	1	1	1	0	0	1	1	1	1	1	0	0	1	1	1	1	1
91230	ctrl	1	Male	49	1	1	2	0	1	0	20	3	0		0	2	1	2	3	2	0	0	2	1	2	2	2	0	0	2	2	2	2	1
91231	ctrl	1	Female	65	1	2	4	5	1	0	10	3	1	1	5						0	0	1	1	1	2	2	0	0	1	1	1	2	2
91232	trt	0	Male	33	1	3	1	1	1	1	25	1	1	6	1	1	1	1	1	1	0	0	1	1	1	1	1	0	1	1	1	1	1	1
91233	ctrl	0	Male	52	1	1	1	1	0	0	20	2	1	1	5	1	1	1	1	1	0	0	2	1	1	2	1	0	0	2	1	2	3	1
91234	trt	0	Male	65	1	3	4	0	1	1	12.5	2	1	2	5	1	1	1	1	1	0	1	1	1	1	2	1	0	1	2	1	1	2	1
91235	trt	0	Male	43	1	3	1	2	0	0	30	1	1	1	3	1	1	1	2	1	0	1	1	1	2	2	1	0	0	1	1	1	2	1
91236	trt	0	Male	64	1	3	4	0	1	1	25	1	1	5	3	1	1	1	1	1	0	0	1	1	1	1	1	0	1	1	1	1	2	2
91237	trt	1	Female	66	1	2	4	1	1	0	10	2	0		0	1	1	1	1	2	0	0	1	1	1	1	2	0	0	1	1	1	2	2
91238	ctrl	1	Female	44	1	2	1	2	0	0	35	1	1	2	4	1	1	1	1	1	0	0	1	1	1	2	1	0	0	2	1	2	2	1
91239	trt	0	Female	46	1	3	2	2	1	0	17.5	1	1	7.5	5	1	1	1	1	2	0	0	1	1	1	1	1	0	1	1	1	1	1	1
91240	ctrl	0	Female	24	1	4	2	4	1	0	17.5	3	1	4	4	1	1	1	1	3	0	1	1	1	1	1	2	0	1	1	1	1	2	1
91241	ctrl	0	Male	59	1	3	2	3	0	1	25	1	1	1	1	1	2	2	2	2	0	1	2	2	2	2	1	0	1	2	2	2	2	1
91242	trt	0	Female	66	1	3	4	0	1	1	12.5	1	1	1	3	1	1	1	3	1	0	0	1	1	1	2	1	0	1	2	1	1	3	2
91243	ctrl	0	Female	27	1	3	1	3	0	0	9	3	1	5	2	1	1	1	1	1	0	1	1	1	1	1	1	0	0	1	1	1	2	1
91244	ctrl	0	Male	65	1	3	4	0	1	0	20	1	1	5.5	4	1	1	1	1	1	0	1	1	1	1	1	1	0	0	1	1	1	1	1
91245	ctrl	0	Male	65	1	3	1	1	1	0	20	3	1	6	3	1	1	1	1	1	0	0	1	1	1	1	1	0	1	1	1	1	1	1
91246	trt	1	Female	51	1	3	1	3	0	0	20	2	1	3	5	1	1	1	1	1	0	0	1	1	1	1	1	0	0	1	1	1	1	1
91247	ctrl	0	Female	45	1	3	1	3	0	1	7	2	1	4	1	1	1	1	1	1	0	0	1	1	1	2	1	0	0	1	1	1	1	1
91248	ctrl	0	Female	41	1	3	1	1	0	0	25	2	1	2	2	1	1	1	1	1	0	0	1	1	1	1	1	0	1	1	1	1	1	1
91249	trt	1	Female	36	1	3	1	3	0	0	15	2	1	3	2	1	1	1	1	2	0	0	1	1	1	1	2	0	0	1	1	1	1	1
91250	trt	0	Male	63	1	3	1	0	1	1	15	2	1	2	5	1	1	1	1	1	0	0	1	1	1	1	1	0	0	1	1	1	1	1
91251	ctrl	0	Female	28	1	1	5	1	1	0	15	1	1	2	5	1	1	1	1	2	0	0	1	1	2	2	2	0	0	1	1	1	1	1
91252	trt	0	Female	32	1	1	1	3	0	0	10	3	1	3	3	1	1	1	1	1	0	0	1	1	1	1	1	1	1
91253	trt	0	Male	41	1	3	1	3	0	1	15	3	1	3	4	1	1	1	2	1	0	1	1	1	1			1	1
91254	ctrl	0	Male	23	1	1	1	2	0	0	10	3	1	1	3	1	1	1	1	1	1	1						1	1
91255	trt	0	Female	41	1	2	6	1	1	0	12.5	2	1	2	4	1	1	1	1	1	0	0	1	1	1	1	1	0	1	1	1	1	1	1
91256	ctrl	1	Male	57	1	4	1	2	1	0	25	2	1	2	1	1	1	1	1	2	0	0	1	1	1	2	1	0	0	2	2	2	2	2
91257	ctrl	1	Female	54	1	3	6	2	0	0	15	1	1	2	4	2	2	3	3	1	0	0	2	1	2	2	1	0	0	2	1	2	2	1
91258	ctrl	1	Male	58	1	3	1	0	0	1	25	2	1	1	4	1	1	1	1	1	0	0	1	1	1	1	2	0	0	1	1	1	1	1
91259	trt	0	Female	69	1	1	4	0	1	0	20	2	1	1	3	1	1	1	1	1	0	0	1	1	1	3	2	0	1	1	1	1	2	1
91260	trt	0	Male	39	1	3	1	1	1	0	20	2	1	2	4	1	1	1	1	1	1	1						0	1	1	1	1	1	1
91261	trt	0	Male	28	1	1	2	1	1	0	20	2	1	3	3	1	1	1	1	1	0	0	1	1	2	1	1	0	1	1	1	1	1	1
91262	ctrl	0	Female	51	1	3	1	0	0	1	20	1	1	2	3						0	0	1	1	1	1	1	0	0	1	1	1	1	1
91263	ctrl	0	Male	27	0	3	1	3	0	1	14	1	1	2	4	1	1	1	1	2	0	1	1	1	1	1	1	1	1
91264	ctrl	1	Male	54	1	3	1	0	0	0	35	1	0		0	1	1	1	1	1	0	0	1	1	1	1	1	0	0	1	1	1	1	1
91265	trt	0	Male	33	1	3	2	1	1	1	17.5	1	0		0	1	1	1	1	1	0	0	1	1	1	1	1	0	0	1	1	1	1	1
91266	trt	0	Female	45	1	1	2	4	1	0	20	1	1	2	2	1	1	2	2	2	0	1	2	1	2	2	2	1	1
91267	trt	0	Female	43	1	1	1	1	1	0	20	1	1	2	3	1	1	1	1	1	0	0	1	1	1	2	1	0	1	1	1	1	1	1
91268	ctrl	0	Male	44	1	3	1	4	1	0	25	1	1	2	3	1	1	1	1	2	1	1						0	1	2	1	1	3	1
91269	trt	1	Female	52	1	1	2	1	1	0	22.5	1	1	1	4	1	1	1	1	1	0	0	1	1	1	1	2	0	0	1	1	1	1	1
91270	trt	1	Male	27	1	1	2	4	1	0	30	1	1	1	1	1	1	1	1	1	0	0	1	1	1	1	1	0	0	1	1	1	1	1
91271	ctrl	1	Female	61	1	3	4	3	1	1	10	2	1	4	5	1	1	1	1	1	0	0	1	1	1	1	1	0	0	2	1	1	2	1
91272	ctrl		Male	65	1	3	4	0	1	0	60		1	3	4	1	1	1	2	1	0	1	1	1	1	2	1
91273	ctrl	0	Female	45	1	3	1	1	0	1	15	2	1	5	4	1	1	1	1	2	0	1	1	1	1	2	2	0	1	1	1	1	1	2
91274	ctrl	0	Male	34	1	3	1	1	0	0	15	3	1	1	4	1	1	1	1	1	0	0	1	1	1	1	1	0	1	1	1	1	1	1
91275	ctrl	0	Female	48	1	1	1	4	0	0	15	2	1	1		1	1	1	2	1	0	0	1	1	1	1	1	0	1	1	1	1	1	1
91276	trt	1	Female	41	1	3	1	0	0	0	15	1	1	3	3	1	1	1	1	1	0	0	1	1	1	1	1	0	0	1	1	1	1	1
91277	ctrl	0	Female	48	1	2	1	1	0	0	12.5	1	1	1	5	1	1	1	2	1	0	0	1	1	1	1	1	0	1	1	1	1	1	1
91278	ctrl	1	Female	47	1	2	1	1	1	0	10	3	0		0	1	1	1	1	1	0	0	1	1	1	2	1	0	0	2	1	1	2	2
91279	trt	1	Female	62	1	3	3	1		0	14	1	1		3	2	1	2	2	1	0	0	2	1	1	2	1	0	0	2	1	2	2	1
91280	trt	0	Female	55	1	2	6	1	1	0	20	1	1	1	5	2	1	2	3	1	0	0	2	1	1	2	1	0	1	3	2	3	3	2
91281	ctrl	0	Female	66	1	4	6	3	1	0	10	2	1	3	5	2	1	2	1	2	0	1	2	1	1	1	1	0	1	2	1	2	2	2
91282	trt	1	Female	38	1	2	1	2	0	0	17.5	1	0		0	1	1	1	1	1	0	0	1	1	1	1	1	0	0	1	1	1	1	1
91283	ctrl	0	Female	49	1	3	1	3	0	0	35	2	1	3	2	2	1	2	2	2	0	0	1	1	2	1	1	1	1
91284	trt	0	Female	32	1	3	1	1	0	1	8	1	1	8	5	1	1	1	2	2	0	0	1	1	1	2	2	0	0	1	1	1	2	2
91285	trt	0	Male	41	0	3	1	3	1	0	20	1	1	2	1	1	1	1	1	1	0	0	2	2	2	3	2	0	0	2	2	2	3	2
91286	ctrl	0	Male	51	1	3	6	1	1	0	20	2	0		0	1	1	1	2	2	0	0	2	2	2	2	1	0	0	2	1	2	2	2
91287	trt	1	Female	50	1	1	3	2	1	0	10	3	1	1	5	1	1	1	1	2	0	0	1	1	1	1	1	0	0	1	1	1	1	1
91288	trt	0	Male	66	1	1	2	0	1	1	40	1	1	2	3	1	1	1	3	1	0	0	2	1	2	2	2	0	1	2	2	2	3	2
91289	trt	1	Female	30	0	1	2	0	1	0	20	1	0		0	1	1	1	1	1	0	0	1	1	1	1	1	0	0	1	1	1	1	2
91290	trt	0	Female	47	1	2	1	2	1	0	11	1	1	3	5	1	1	1	1	1	1	1						0	0	1	1	1	1	1
91291	trt	1	Male	38	1	3	1	1	0	0	15	3	1	6	2	1	1	1	1	1	0	0	1	1	1	1	1	0	0	1	1	1	1	1
91292	trt	0	Female	43	1	3	1	4	0	0	20	1	1	4	5	1	1	1	1	2	0	0	1	1	1	1	1	0	1	1	1	1	1	1
91293	ctrl	0	Female	40	1	2	3	0	1	0	20	1	1	6	4	1	1	1	1	2	0	0	1	1	1	1	1	0	0	1	1	1	1	1
91294	trt	1	Male	54	1	1	2	3	1	0	10	3	1	1	4	1	1	1	1	1	0	0	1	1	1	2	1	0	0	1	1	1	2	1
91295	ctrl	0	Female	39	1	2	1	1	1	0	20	1	1	4	3	1	1	1	1	1	0	0	1	1	1	1	2	0	1	1	1	1	1	2
91296	ctrl	1	Male	57	1	3	2	1	1	0	50	1	1	8.5	4	1	1	1	2	1	0	0	2	1	2	2	1	0	0	2	1	1	2	1
91297	ctrl	0	Male	55	1	1	2	3	1	0	20	2	1	4	3	1	1	1	1	1	0	0	1	1	1	1	1	1	1
91298	trt	1	Male	54	1	3	6	1	1	0	35	2	0		0	2	2	3	3	2	0	0	2	2	3	3	3	0	0	2	2	3	3	1
91299	ctrl	0	Male	41	1	2	1	2	0	0	20	2	1	5	3	1	1	1	1	1	0	0	1	1	1	1	1	0	1	1	1	1	1	1
91300	ctrl	1	Male	64	1	4	4	4	1	0	31	2	1		5	1	1	1	1	1	0	0	2	1	2	2	1	0	0	1	1	1	2	1
91301	ctrl	0	Female	62	1	3	4	3	1	0	15	2	1	1	1	1	1	1	1	1	0	1	1	1	1	1	3	0	1	1	1	1	2	2
91302	trt	0	Male	20	1	1	1	5	0	0	12.5	2	1		3	1	1	1	1	1	1	1						0	1	1	1	1	1	1
91303	trt	1	Male	44	1	2	1	1	0	0	20	2	1	10	4	1	1	1	1	1	0	0	1	1	1	1	1	0	0	1	1	1	1	1
91304	ctrl	0	Male	33	1	3	1	3	1	0	20	2	1	4	4	1	1	1	1	1	1	1						0	0	1	1	1	1	1
91305	trt	0	Male	32	1	3	2	2	1	0	20	2	1	2	1	1	1	1	1	1	1	1						0	0	1	1	1	1	1
91306	trt	0	Male	23	1	3	1	2	0	0	25	1	1	2	2	2	1	2	2	1	0	0	2	1	1	2	1	0	1	2	1	2	2	1
91307	trt	0	Female	40	1	3	1	2	0	0	15	2	0		0	1	1	1	1	1	0	0	1	1	1	1	2	1	1
91308	ctrl	1	Female	67	1	3	4	0	1	0	32.5	1	0		0	2	1	1	1	1	0	0	1	2	2	2	2	0	0	2	1	2	1	2
91309	ctrl	1	Female	38	1	1	2	1	1	0	12.5	2	1	1	3	1	1	1	1	2	0	0	1	1	1	1	2	0	0	1	1	1	1	1
91310	trt	1	Female	41	1	3	1	1	1	0	12.5	2	1	1	5	1	1	2	2	2	0	0	1	1	1	1	1	0	0	1	1	1	1	1
91311	trt	1	Male	69	1	2	4	0	1	0	20	1	0		0	1	1	1	1	1	0	0	1	1	1	1	2	0	0	1	1	1	1	1
91312	ctrl	1	Male	24	1	1	1	1	0	0	12.5	3	1	2	4	1	1	1	1	1	0	0	1	1	1	1	1	0	0	1	1	1	1	1
91313	ctrl	0	Female	57	1	3	6	1	0	0	11	2	1	10	3	1	1	1	1	2	0	1	1	1	1	1	1	0	0	1	1	1	1	1
91314	trt	1	Male	57	1	1	6	0	0	0	20	1	1	1	4	1	1	1	1	1	0	0	1	1	1	1	1	0	0	1	1	1	1	1
91315	trt	0	Male	59	1	1	6	2	1	0	6	2	1	2	3	1	1	2	1	2	0	0	1	1	1	1	1	0	0	1	1	1	1	1
91316	trt	0	Male	68	1	3	4	0	1	1	9	3	1	1	5	1	1	1	2	1	0	1	2	1	2	1	2	0	1	2	1	1	2	1
91317	ctrl	0	Male	65	1	3	4	0	1	1	20	3	1	4	5	1	1	1	2	1	0	0	1	1	1	2	1	0	1	1	1	2	2	1
91318	ctrl	0	Female	41	1	3	1	1	0	0	10	3	0		0	1	1	1	1	1	1	1						0	0	1	1	1	1	1
91319	ctrl	0	Female	41	1	3	2	1	1	0	17.5	2	1	3	3	2	1	2	2	3	0	0	2	2	2	2	2	1	1
91320	trt	0	Male	39	1	1	2	2	1	0	25	1	1	2	5	1	1	1	1	1	0	0	1	2	2	2	3	0	1	1	1	1	2	1
91321	trt	1	Male	59	1	2	2	0	0	0	40	1	1	1	1	1	1	1	1	1	0	0	1	1	1	1	1	0	0	2	1	1	2	1
91322	ctrl	1	Female	71	1	4	4	4	0	0	12.5	2	0		0	1	1	1	1	1	0	0	1	1	1	1	2	0	0	1	1	1	1	1
91323	ctrl	0	Male	40	1	3	1	1	0	1	12.5	3	1	1	5	1	1	1	1	1	0	0	1	1	1	1	1	0	0	1	1	1	1	1
91324	trt	0	Male	46	1	3	6	4	0	1	20	1	1	1	3	1	1	1	1	2	0	0	1	1	1	1	1	0	1	1	1	1	1	2
91325	trt	1	Female	28	0	1	2	3	1	0	10	1	0		0	1	1	1	1	1	0	0	1	1	1	1	1	0	0	1	1	1	1	1
91326	ctrl	0	Male	62	1	3	4	1	1	1	27.5	2	1	2	4	1	1	1	2	1	0	0	2	1	2	1	1	0	1	2	1	1	2	1
91327	ctrl	1	Male	53	1	3	1	1	0	0	40	2	1	10	3	1	1	1	2	1	0	0	1	1	1	1	1	0	0	1	1	1	2	2
91328	trt	1	Female	68	1	3	4	0	1	0	45	1	0		0	1	1	1	1	1	0	0	1	1	1	1	2	0	0	2	1	1	1	1
91329	trt	1	Female	58	1	3	1	1	0	0	20	1	1	1	4	2	1	1	2	1	0	0	1	1	1	2	1	0	0	1	1	1	1	1
91330	ctrl	1	Male	55	1	3	1	3	0	1	20	1	1	2	5	1	1	1	1	1	0	0	2	1	2	1	1	0	0	2	1	1	1	1
91331	trt	0	Male	70	1	3	4	0	1	0	40	1	1	3	1	1	1	1	1	1	0	0	2	1	1	2	1	0	1	1	1	1	1	1
91332	ctrl	1	Male	52	1	2	1	2	0	0	25	2	1	2	3	1	1	1	1	1	0	0	1	1	1	1	1	0	0	1	1	1	1	1
91333	ctrl	0	Male	72	1	3	4	1	1	0	20	1	1	1	4	1	1	1	1	2	0	0	1	1	2	1	2	0	1	1	1	1	1	2
91334	trt	1	Male	65	1	3	4	0	1	1	20	2	1	10	5	2			2		0	0	2	1	2	3	1	0	0	2	2	2	2	1
91335	trt	0	Male	43	1	3	2	2	0	0	20	1	1	12	3	1	1	1	1	1	0	1	1	1	1	1	1	0	0	1	1	1	1	1
91336	ctrl	0	Female	58	1	3	2	4	1	1	20	2	1	3	5	1	1	1	2	1	0	1	1	1	1	1	1	0	1	1	1	1	2	1
91337	trt	1	Male	59	1	3	2	1	0	1	25	2	1	1	3	2	1	1	2	1	0	0	2	1	2	2	1	0	0	1	1	1	1	1
91338	ctrl	1	Female	41	1	1	6	1	1	0	15	2	1	6	4	1	1	2	1	2	0	0	1	1	1	1	2	0	0	1	1	1	1	1
91339	trt	0	Male	32	1	3	1	3	1	0	12.5	1	1	1	3	1	1	1	1	1	0	0	1	1	1	1	1	0	0	1	1	1	2	1
91340	trt	0	Male	41	1	3	1	1	0	0	17.5	2	1	2	5	1	1	1	1	2	0	1	2	1		1	2	0	1	1	1	1	1	2
91341	ctrl	0	Female	32	1	1	1	1	1	0	20	1	0		0	1	1	1	1	1	0	1	1	1	1	1	1	0	1	1	1	1	2	1
91342	ctrl	1	Male	60	1	3	1	4	1	0	20	1	1	1	5	1	1	1	1	1	0	0	1	1	1	1	1	0	0	1	1	1	2	1
91343	trt	0	Male	68	1	3	4	0	1	0	20	1	1	2	5	1	1	1	1	1	0	0	1	1	1	1	1	0	1	1	1	1	1	1
91344	trt	1	Female	56	1	3	1	2	0	0	8	2	1	4.5	3	1	1	1	1	1	0	0	1	1	1	1	1	0	0	1	1	1	1	1
91345	ctrl	1	Female	48	1	3	1	2	1	1	8.5	2	1	2	3	1	1	1	2	2	0	0	2	1	2	2	1	0	0	1	1	1	1	1
91346	ctrl	0	Female	31	1	3	1	1	0	0	17.5	1	0		0		1	1	2	1	0	1	2	1	3	2	3	0	1	2	2	2	2	2
91347	ctrl	1	Female	66	1	3	4	0	1	0	22.5	1	1	3	3	1	1	1	1	1	0	0	1	1	1	1	1	0	0	1	1	1	1	1
91348	ctrl	0	Female	49	1	3	6	4	1	1	100	2	1	1	3	1	1	1	1		0	1	1	1	1	1	1	0	1	1	1	1	2	2
91349	ctrl	0	Female	47	1	3	1	1	0	0	10	2	0		0	1	1	1	2	1	0	0	1	1	1	2	1	0	1	1	1	1	1	1
91350	ctrl	0	Female	38	1	3	1	1	0	1	20	1	1	2	3	1	1	1	1	1	0	0	1	1	1	1	1	0	1	1	1	1	1	1
91351	trt	1	Female	40	1	3	3	3	1	0	12	3	1	2	5	2	1	1	2	1	0	0	2	1	1	2	2	0	0	2	1	2	2	1
91352	ctrl	0	Male	28	1	1	1	2	0	0	30	1	1	1	3						1	1						0	1	1	1	1	1	1
91353	trt	0	Female	37	1	3	1	1	1	1	15	1	1	12.5	2	1	1	2	2	1	1	1						0	0	1	1	2	2	1
91354	trt	0	Male	42	1	1	1	1	0	0	20	1	1	2	3	1	1	1	1	1	0	0	1	1	1	1	1	0	0	1	1	1	1	1
91355	ctrl	0	Male	40	1	3	1	3	1	1	30	1	0		0	1	1	1	1	1	0	1	2	2	2	3	1	0	1	1	1	2	2	1
91356	ctrl	0	Male	48	1	2	1	1	0	0	20	2	1	4	3	1	1	1	1	1	0	0	1	1	1	1	1	0	1	1	1	1	1	1
91357	trt	0	Male	49	1	3	1	1	0	0	20	2	1	2	3	1	1	1	2		0	1	1	1	1	2	2	0	1	1	1	1	1	1
91358	trt	1	Female	65	1	3	4	3	1	0	27.5	2	1	1	3	1	1	1	2	1	0	0	1	1	1	2	1	0	0	1	1	1	1	1
91359	trt	1	Female	46	1	2	1	1	0	1	16	3	1	1	5	1	1	1	1	1	0	0	1	1	1	1	1	0	0	1	1	1	1	1
91360	ctrl	1	Female	42	1	2	1	1	1	0	12.5	1	1	6	1	2	1	1	2	2	0	0	2	1	1	2	2	0	0	1	1	1	1	3
91361	trt	1	Male	64	1	3	4	1	1	0	20	1	1	1	3	2	1	1	2	1	0	0	2	1	2	3	1	0	0	2	1	1	2	1
91362	ctrl	0	Male	53	1	2	2	0	1	0	25	1	1	1	2	1	1	2	1	2	0	1	2	1	1	1	1	1	1
91363	trt	0	Male	45	1	3	1	4	0	0	40	1	1	1	3	1	1	1	1	1	0	0	1	1	1	1	1	0	1	1	1	2	1	1
91364	ctrl	0	Male	63	1	3	6	5	1	0	27.5	1	1	1	5	2	1	2	2	1	0	0	2	1	2	2	2	0	0	1	1	1	2	1
91365	ctrl	1	Female	46	1	3	3	2	1	0	22.5	1	1	1	3	1	1	1	2	2	0	0	2	1	1	2	2	0	0	2	1	1	2	2
91366	trt	0	Male	39	1	3	1	3	0	0	15	2	1	2	3	1	1	1	1	1	0	0	1	1	1	1	1	0	1	1	1	1	1	2
91367	trt	0	Female	26	1	3	5	2	0	0	15	2	0		0	1	1	1	1	1	0	0	1	1	1	1	1	0	1	1	1	1	1	1
91368	ctrl	0	Female	53	1	1	1	0	1	0	12.5	1	1	1	5	1	1	1	1	3	0	0	1	1	1	2	1	0	0	1	1	1	1	2
91369	trt	0	Male	47	1	3	1	1	1	0	25	1	1	6	1	1	1	1	1	1	0	0	1	1	1	1	1	0	1	1	1		1	1
91370	ctrl	0	Male	40	1	3	1	4	0	0	20	3	1	6	3	1	1	1	1	1	0	0	1	1	1	1	1	0	0	1	1	1	1	1
91371	ctrl	0	Male	65	1	3	4	4	1	1	22.5	1	1	1	3	2	1	1	1	1	0	0	2	1	1	1	1	0	1	2	1	1	2	1
91372	ctrl	0	Male	34	1	3	6	1	0	0	10	3	1	6	4	1	1	1	1	2	0	0	1	1	1	2	2	0	0	1	1	1	1	1
91373	trt	0	Female	34	1	1	1	1	0	0	15	2	1	5	5	1	1	1	1	2	0	0	1	1	1	1		0	0	1	1	1	1	1
91374	trt	0	Male	47	1	1	2	2	1	0	35	1	1	2	3	1	1	1	1	1	0	0	1	1	1	1	1	1	1
91375	trt	1	Female	55	1	3	1	0	0	1	35	2	1	1	5	1	1	1	1	1	0	0	1	1	1	1	1	0	0	1	1	1	1	1
91376	trt	0	Female	37	1	4	3	4	1	0	15	3	1	2.5	3	1	1	1	1	2	0	0	1	1	1	1	2	0	0	1	1	1	2	2
91377	trt	0	Male	40	1	3	1	1	1	0	31	1	1	3	5	1	1	2	1	2	0	0	1	1	1	2	2	1	1
91378	ctrl	0	Male	40	1	3	1	3	1	1	25.5	1	1	4	4	2	1	2	2	1	0	0	2	1	2	2	1	1	1
91379	trt	0	Female	38	1	3	2	0	1	0	15	2	1	3	5	1	1	1	3	1		1							1
91380	trt	1	Male	66	1	4	4	4	0	0	10	2	1	1	5	1	1	1	1	1	0	0	1	1	1	1	1	0	0	1	1	1	1	1
91381	ctrl	0	Female	22		1	2	2	1	0	20	1	1	1	2	1	1	2	1	3	1	1						1	1
91382	ctrl	0	Female	43	1	1	3	3	1	0	18	1	0		0	1	1	1	1	1	0	0	1	1	1	1	1	0	1	1	1	1	1	1
91383	ctrl	1	Female	35	1	1	3	1	1	0	25	1	1	1	4	1	1	1	1	1	0	0	1	1	1	1	1	0	0	1	1	1	1	1
91384	ctrl	0	Female	40	1	2	2	4	1	0	15	1	1	3	4	2	2	2	3	2	0	1	2	2	2	3	3	0	1	2	3	3	3	3
91385	ctrl	0	Female	66	1	2	4	0	1	0	35	1	1	4	5	2	1	2	3	2	0	0	2	1	2	2	2	1	1
91386	ctrl	1	Male	59	1	3	1	4	0	0	20	1	1	2	5	1	1	1	2	3	0	0	1	1	1	2	2	0	0	1	1	1	2	2
91387	trt	0	Male	33	1	3	1	3	0	1	25	2	0		0	1		1	1	2	0	1	1	1	1	1	2	0	1	1	1	1	1	1
91388	trt	0	Female	53	1	2	1	1	1	0	17.5	2	1	2	2	1	1	1	1	1	0	0	1	1	1	1	1	0	1	1	1	1	1	1
91389	ctrl	1	Male	67	1	4	4	0	1	0	40	1	1	1	3	1	1	1	1	1	0	0	1	1	1	1	1	0	0	1	1	1	1	1
91390	ctrl	1	Female	58	1	3	3	0	1	0	25	1	1	2	1	1	1	1	1	1	0	0	1	1	1	1	2	0	0	1	1	1	2	2
91391	ctrl	0	Female	51	1	1	1	2	0	0	20	2	0		0	1	1	1	1	2	0	0	2	2	1	1	1	0	0	1	1	1	1	2
91392	ctrl	1	Male	63	1	2	1	0	1	0	11	3	1	2	5	1	1	1	1	1	0	0	1	1	1	1	1	0	0	1	1	1	1	1
91393	trt	0	Female	29	1	3	1	4	0	0	12.5	3	1	3	3	1	1	1	1	2	0	0	1	1	1	1	1	0	1	1	1	1	2	2
91394	ctrl	0	Male	64	1	2	4	3	1	0	27.5	2	1	3	5	2	1	2	2	1	0	1	2	2	3		2	0	0	2	2	3	2	1
91395	trt	0	Female	62	1	3	4	0	1	0	10	3	0		0	1	1	1	2	1	0	0	1	1	1	2	1	0	0	1	1	1	2	1
91396	trt	0	Female	60	1	2	2	3	1	0	20	1	1	20	5	1	1	1	2	2	0	1	1	1	2	1	2	0	1	1	1	2	3	1
91397	trt	0	Female	65	1	3	6	0	1	0	12	2	1	1	3	1	1	1	2	2	0	0	1	1	1	2	2	0	0	2	1	2	1	1
91398	ctrl	0	Female	25	1	4	1	3	0	0	10	1	1	10	5	1	1	1	1	2	0	1	1	1	1	1	2	1	1
91399	trt	1	Male	51	1	3	6	1	1	0	40	1	0		0	1	1	1	3	1	0	0	1	1	1	3	1	0	0	2	2	2	2	1
91400	trt	1	Female	43	1	1	1	3	0	0	20	3	1	4	4	1	1	1	1	2	0	0	1	2	2	1	3	0	0	1	1	2	1	2
91401	trt	1	Female	65	1	3	4	4	1	0	20	2	0		0	1	1	1	1	1	0	0	1	1	1	1	1	0	0	1	1	1	1	1
91402	ctrl	0	Male	62	1	3	1	0	1	0	20	2	1	10	5	1	1	1	1	1	0	0	1	1	1	1	1	0	1	1	1	1	2	2
91403	ctrl	0	Male	59	1	2	2	3	0	0	22.5	2	0		0	1	1	1	1	2	0	1	1	1	1	1	2	0	1	1	1	1	2	2
91404	ctrl	1	Male	29	1	4	1	4	0	0	15	2	1	2	3	1	1	1	1	1	0	0	1	1	1	1	1	0	0	1	1	1	1	1
91405	trt	1	Female	38	1	3	1	4	0	0	25	3	1	4	3	1	1	1	1	1	0	0	1	1	1	1	2	0	0	1	1	2	1	3
91406	ctrl	0	Male	45	1	3	2	0	1	0	25	1	1	2	3	1	1	1	1	2	0	0	1	1	1	1	2	0	1	1	1	1	1	2
91407	trt	0	Male	67	1	3	4	0	1	0	17.5	2	1	1	3	2	2	2	2	2	0	0	2	2	1	2	2	0	1	2	1	2	2	1
91408	ctrl	0	Male	33	1	1	6	2	0	0	17.5	2	1	6	4	1	1	1	1	1	0	0	1	1	1	1	1	0	1	1	1	1	1	1
91409	ctrl	1	Female	44	1	3	1	1	1	1	13.5	2	1	4	5	1	1	1	1	1	0	0	1	1	1	1	1	0	0	1	1	1	1	1
91410	trt	1	Male	73	1	3	4	1	1	0	17.5	1	1	10	2	1	1	1	1	1	0	0	2	1	1	1	1	0	0	2	1	2	2	1
91411	ctrl	1	Female	47	1	3	1	4	0	1	20	2	1	5	3	1	1	1	1	1	0	0	1	1	1	1	2	0	0	1	1	1	1	1
91412	trt	1	Female	45	1	3	1	1	0	0	20	2	1	1	5	1	1	1	1	1	0	0	1	1	1	1	1	0	0	1	1	1	1	1
91413	trt	0	Male	35	1	3	1	0	0	0	15.5	1	1	1	2						1	1						0	0	1	1	1	1	2
91414	trt	0	Female	34	1	3	1	0	1	1	27.5	1	1	3	5	1	1	1	1	1	1	1						1	1
91415	ctrl	1	Female	46	1	4	6	4	1	0	20	2	1	2	4	1	1	1	1	1	0	0	1	1	1	1	1	0	0	2	1	1	2	1
91416	trt	0	Female	26	1	2	1	3	0	0	20	3	1	5	5	1	1	1	1	2	0	0	1	1	1	1	2	0	0	1	1	1	2	2
Variable	Description/keys
ptid	Participant ID
grp	trt =intervention group; ctrl =control group
abstin_cont	Continuous smoking abstinance from baseline to 11 months: 1 =yes, 0 = no.
sex	Male or Female
age	Age (years) of participants.
white	1 =white ethnicity; 0 =other
marital	1=single, 2=seperated/divorced, 3=married/living with partner, 4 =other
employ	1=in paid employment, 2=unemployed, 3=looking after the home, 4=retired, 5=full time student, 6=other
education	0=none, 1=GCSE or equivalent, 2=A level or equivalent, 3=degree or equivalent, 4=other
freeprsc	Free presciption: 1 =yes; 0 =no
ptnsmk	Partner smoking: 1 =yes; 0 =no
ncigday	Baseline: no. of cigarettes smoked per day
min_1stcig	Baseline: smoking the first cigarette after waking up: 1=within 5 minutes, 2=6-30 minutes, 3=more than 30 mins
preqt_any	Any previous quitting attempts: 1 =yes; 0=no
preqt_n	No. of previous quit attempts
preqt_time	Longest quit time before: 0=not applicable; 1= less than a week; 2= 1-4 weeks; 3=more than 4 weeks but less than 6 months; 4= at least 6 months
eq5d1_0	Baseline EQ5D Mobility: 1 =no problems walking about; 2 =some problems walking about; 3 =confined to bed
eq5d2_0	Baseline EQ5D Self-Care: 1 =no problems; 2 =some problems; 3 =unable to wash or dress self
eq5d3_0	Baseline EQ5D Usual Activities: 1 =no problems; 2 =some problems; 3 =unable to perform usual activities
eq5d4_0	Baseline EQ5D Pain/Discomfort: 1 =no problems; 2 =some problems; 3 =extrem pain or discomfort
eq5d5_0	Baseline EQ5D Anxiety/Depression: 1 =not anxious or depressed; 2 =moderately anxious or depressed; 3 =extremely anxious or depressed
fup_fail_1	Follow-up at 3 moths not completed: 1 =not completed; 0 =completed
smk7d_3m	7-day smoking at the 3 month follow-up: 1 =yes; 0 =no
eq5d1_1	Follow-up at 3 months: EQ5D Mobility 1 =no problems walking about; 2 =some problems walking about; 3 =confined to bed
eq5d2_1	Follow-up at 3 months: EQ5D Self-Care 1 =no problems; 2 =some problems; 3 =unable to wash or dress self
eq5d3_1	Follow-up at 3 months: EQ5D Usual Activities 1 =no problems; 2 =some problems; 3 =unable to perform usual activities
eq5d4_1	Follow-up at 3 months: EQ5D Pain/Discomfort 1 =no problems; 2 =some problems; 3 =extrem pain or discomfort
eq5d5_1	Follow-up at 3 months: EQ5D Anxiety/Depression 1 =not anxious or depressed; 2 =moderately anxious or depressed; 3 =extremely anxious or depressed
fup_fail_2	Follow-up at 12 moths not completed: 1 =not completed; 0 =completed
smk7d_12m	7-day smoking at the 12 month follow-up: 1 =yes; 0 =no
eq5d1_2	Follow-up at 12 months: EQ5D Mobility 1 =no problems walking about; 2 =some problems walking about; 3 =confined to bed
eq5d2_2	Follow-up at 12 months: EQ5D Self-Care 1 =no problems; 2 =some problems; 3 =unable to wash or dress self
eq5d3_2	Follow-up at 12 months: EQ5D Usual Activities 1 =no problems; 2 =some problems; 3 =unable to perform usual activities
eq5d4_2	Follow-up at 12 months: EQ5D Pain/Discomfort 1 =no problems; 2 =some problems; 3 =extrem pain or discomfort
eq5d5_2	Follow-up at 12 months: EQ5D Anxiety/Depression 1 =not anxious or depressed; 2 =moderately anxious or depressed; 3 =extremely anxious or depressed
